# Supplementary material for: A kinetic model of copper homeostasis in Saccharomyces cerevisiae
Source: J Biol Chem. 2025 Jun 16;301(8):110368. doi: 10.1016/j.jbc.2025.110368 (PMC12309601; doi:10.1016/j.jbc.2025.110368)
Supplement: DulaneyCopperModelCode [file mmc2.zip]

Archive with 1 entries (1 files):
- DulaneyCopperModelCode.nb
