# Supplementary material for: A kinetic model of copper homeostasis in Saccharomyces cerevisiae
Source: J Biol Chem. 2025 Jun 16;301(8):110368. doi: 10.1016/j.jbc.2025.110368 (PMC12309601; doi:10.1016/j.jbc.2025.110368)
Supplement: DulaneyCopperModelCode [file mmc2.zip › DulaneyCopperModelCode.nb]

(*CacheID: 234*)
(* Internal cache information:
NotebookFileLineBreakTest
NotebookFileLineBreakTest
NotebookDataPosition[         0,          0]
NotebookDataLength[   2004877,      37629]
NotebookOptionsPosition[   1974297,      37150]
NotebookOutlinePosition[   1974693,      37166]
CellTagsIndexPosition[   1974650,      37163]
WindowFrame->Normal*)

(* Beginning of Notebook Content *)
Notebook[{
Cell[BoxData[""], "Input",
 CellChangeTimes->{{3.949165773804083*^9, 
  3.94916577533646*^9}},ExpressionUUID->"237b4571-66a4-4518-9678-\
e7ca098e12fd"],

Cell[CellGroupData[{

Cell["Transient Copper Model -- 2024", "Title",
 CellChangeTimes->{{3.940034748442417*^9, 3.940034757381915*^9}, {
  3.940035638287859*^9, 
  3.940035641049314*^9}},ExpressionUUID->"81a6f638-2727-4f6d-95b5-\
e6a488f844a7"],

Cell[CellGroupData[{

Cell["Setting Directories and Loading Data", "Section",
 CellChangeTimes->{{3.940034748442417*^9, 3.940034757381915*^9}, {
  3.940035638287859*^9, 
  3.9400356619560966`*^9}},ExpressionUUID->"1798ea07-3048-469f-8378-\
0898a9468c5a"],

Cell[CellGroupData[{

Cell[BoxData[
 RowBox[{"SetDirectory", "[", 
  "\"\</Users/cadedulaney/Downloads/A&MResearch/Copper\>\"", "]"}]], "Input",
 CellChangeTimes->{{3.940034748442417*^9, 3.940034757381915*^9}, {
  3.940035638287859*^9, 3.9400356864215403`*^9}},
 CellLabel->"In[1]:=",ExpressionUUID->"35fc731f-a852-4caf-9215-b82da6b252a6"],

Cell[BoxData["\<\"/Users/cadedulaney/Downloads/A&MResearch/Copper\"\>"], \
"Output",
 CellChangeTimes->{
  3.940038348105241*^9, 3.940046247570896*^9, 3.9400462883011303`*^9, 
   3.940169289087977*^9, 3.940175642356453*^9, 3.940343216629423*^9, 
   3.9403544837051163`*^9, {3.940678417080462*^9, 3.940678441175975*^9}, 
   3.9406962720057364`*^9, 3.940860469076342*^9, 3.94112483233803*^9, 
   3.941125281761558*^9, 3.941129570818499*^9, 3.9421828836163893`*^9, 
   3.942183052992198*^9, 3.9422894418880157`*^9, 3.942831404224729*^9, 
   3.9435630043588047`*^9, 3.9435658795526342`*^9, 3.945279516050355*^9, 
   3.9452810720560102`*^9, 3.945797289760968*^9, 3.946023200848073*^9, 
   3.946026588448142*^9, 3.946053510350013*^9, 3.946054057848072*^9, 
   3.946122081870606*^9, 3.946122496950151*^9, 3.9461227765698643`*^9, 
   3.946723500052989*^9, 3.946724117527233*^9, {3.947684124810264*^9, 
   3.9476841485268908`*^9}, 3.9476936431357527`*^9, 3.947694661782625*^9, 
   3.947694694889534*^9, 3.947695030537512*^9, 3.947695063553871*^9, 
   3.947695093883906*^9, 3.9479446683088713`*^9, 3.947945536673297*^9, 
   3.947950942675273*^9, 3.9479531692821217`*^9, 3.9479533714197483`*^9, 
   3.948743712865458*^9, 3.948830758348415*^9, 3.948832232880884*^9, 
   3.9488947821271477`*^9, {3.948895123141913*^9, 3.948895144191332*^9}, 
   3.948895200507732*^9, 3.948902336582562*^9, 3.949083290986087*^9, 
   3.949165781315778*^9, 3.9492398437452917`*^9, 3.949242634735038*^9, 
   3.949424973719759*^9, 3.949431234395082*^9, 3.949431290946869*^9, 
   3.949524997170445*^9, 3.949527094890258*^9, 3.949532210341155*^9, 
   3.949688513208434*^9, 3.950016688896905*^9, 3.9500191047684402`*^9, 
   3.950783911684197*^9, 3.95078569201581*^9, 3.950786105065022*^9, 
   3.9507861914971123`*^9, 3.950786362312907*^9, 3.950786407354928*^9, 
   3.950787312008993*^9, 3.950787453826433*^9, 3.950794485126054*^9, 
   3.950794536180876*^9, 3.9507945673936996`*^9, {3.950795872551705*^9, 
   3.950795883793255*^9}, 3.950796350825542*^9, 3.950796875661886*^9, 
   3.950796956263843*^9, 3.9507970425977573`*^9, 3.9508793880280237`*^9, 
   3.95087942933661*^9, 3.950879721401237*^9, 3.9514830396519127`*^9, 
   3.951486334429512*^9, 3.951486597078677*^9, 3.951593631126556*^9, 
   3.951659482174589*^9, 3.951661336548954*^9, 3.951662783630919*^9, 
   3.952007935184993*^9},
 CellLabel->"Out[1]=",ExpressionUUID->"cfd706eb-9022-41d5-b7b4-19064c77c6fb"]
}, Open  ]],

Cell[CellGroupData[{

Cell["Import S-Matrix Cooperative -- SFeccf", "Subsection",
 CellChangeTimes->{{3.940034748442417*^9, 3.940034757381915*^9}, {
  3.940035638287859*^9, 3.940035737820487*^9}, {3.9400382335201406`*^9, 
  3.940038238916993*^9}},ExpressionUUID->"b2da1c2b-1a07-4593-bc42-\
6ba8b48fdf0b"],

Cell["\<\
This matrix is the S-matrix for the system. It has ten rows (components) and \
25 columns (rates)\
\>", "Text",
 CellChangeTimes->{{3.940034748442417*^9, 3.940034757381915*^9}, {
  3.940035638287859*^9, 
  3.940035752277367*^9}},ExpressionUUID->"1a54be62-6b5b-405f-aab5-\
a706c7dd6310"],

Cell[CellGroupData[{

Cell[BoxData[{
 RowBox[{
  RowBox[{"SFeccf", "=", 
   RowBox[{"Flatten", "[", 
    RowBox[{
     RowBox[{"Transpose", "[", 
      RowBox[{
      "Import", "[", 
       "\"\</Users/cadedulaney/Downloads/A&MResearch/Copper/sfecc.xlsx\>\"", 
       "]"}], "]"}], ",", "1"}], "]"}]}], ";"}], "\[IndentingNewLine]", 
 RowBox[{"Dimensions", "[", "SFeccf", "]"}], "\[IndentingNewLine]", 
 RowBox[{"MatrixForm", "[", "SFeccf", "]"}]}], "Input",
 CellChangeTimes->{{3.940034748442417*^9, 3.940034757381915*^9}, {
   3.940035638287859*^9, 3.94003576093239*^9}, 3.940176889622291*^9},
 CellLabel->"In[2]:=",ExpressionUUID->"bbf634c2-5b13-4dc5-bbd9-06329fa9470b"],

Cell[BoxData[
 RowBox[{"{", 
  RowBox[{"10", ",", "25"}], "}"}]], "Output",
 CellChangeTimes->{
  3.940038352486356*^9, 3.940046292091776*^9, 3.940169292942124*^9, 
   3.940175653992825*^9, 3.940176890565569*^9, 3.940343219561154*^9, 
   3.940354484413678*^9, {3.940678417940543*^9, 3.940678441252173*^9}, 
   3.940696272765113*^9, 3.940860469219857*^9, 3.9411248337288218`*^9, 
   3.941125281845077*^9, 3.941129570888133*^9, 3.942182884506501*^9, 
   3.9422894425723553`*^9, 3.9428314051608677`*^9, 3.9435630057095957`*^9, 
   3.943565879637075*^9, 3.945279516832964*^9, 3.945281072766693*^9, 
   3.9457972906628857`*^9, 3.946023201665441*^9, 3.946026589156225*^9, 
   3.946053511038423*^9, 3.94605405853174*^9, 3.946122082625019*^9, 
   3.946122497690386*^9, 3.946122776632572*^9, 3.946723500931679*^9, 
   3.946724117589283*^9, {3.947684127208919*^9, 3.947684148590643*^9}, 
   3.9476936438536243`*^9, 3.9476946619147053`*^9, 3.9476946949533777`*^9, 
   3.947695030625725*^9, 3.947695063616716*^9, 3.947695093968442*^9, 
   3.947944669620244*^9, 3.947945536794526*^9, 3.947950942750605*^9, 
   3.94795316935953*^9, 3.94795337151075*^9, 3.94874371372705*^9, 
   3.9488307584798393`*^9, 3.9488322329260187`*^9, 3.948894782222788*^9, {
   3.9488951232204533`*^9, 3.948895144267421*^9}, 3.948895200579626*^9, 
   3.948902336651587*^9, 3.949083291860197*^9, 3.949165782067992*^9, 
   3.949239843958789*^9, 3.949242634810547*^9, 3.949424974462322*^9, 
   3.949431234455905*^9, 3.949431291004898*^9, 3.949524998016728*^9, 
   3.949527094974187*^9, 3.949532210407383*^9, 3.9496885139825706`*^9, 
   3.9500166902468348`*^9, 3.950019105497828*^9, 3.950783912505831*^9, 
   3.950785692067461*^9, 3.9507861051250467`*^9, 3.950786191556197*^9, 
   3.95078636236841*^9, 3.950786407404417*^9, 3.950787312083796*^9, 
   3.950787453881*^9, 3.9507944852162848`*^9, 3.950794536259841*^9, 
   3.950794567471219*^9, {3.950795873604995*^9, 3.950795883849121*^9}, 
   3.950796350924781*^9, 3.950796875757606*^9, 3.950796956336967*^9, 
   3.950797042678196*^9, 3.950879388102943*^9, 3.950879429389057*^9, 
   3.95087972145754*^9, 3.951483040442231*^9, 3.951486334512207*^9, 
   3.951486597142295*^9, 3.951593631168974*^9, 3.9516594829379473`*^9, 
   3.951661336624557*^9, 3.9516627836911917`*^9, 3.952007936012248*^9},
 CellLabel->"Out[3]=",ExpressionUUID->"6651887f-c758-4a5f-9199-e6d59380196d"],

Cell[BoxData[
 TagBox[
  RowBox[{"(", "\[NoBreak]", GridBox[{
     {"1.`", "0.`", "0.`", "0.`", "0.`", "0.`", "0.`", 
      RowBox[{"-", "1.`"}], "1.`", "0.`", "0.`", "0.`", "0.`", "0.`", "0.`", 
      RowBox[{"-", "1.`"}], "0.`", "0.`", "0.`", "0.`", "0.`", "0.`", "0.`", 
      "0.`", "0.`"},
     {"0.`", "1.`", "0.`", "0.`", "0.`", "0.`", "0.`", "0.`", "0.`", 
      RowBox[{"-", "1.`"}], "1.`", "0.`", "0.`", "0.`", "0.`", "0.`", 
      RowBox[{"-", "1.`"}], "0.`", "0.`", "0.`", "0.`", "0.`", "0.`", "0.`", 
      "0.`"},
     {"0.`", "0.`", "1.`", "0.`", "0.`", "0.`", "0.`", "0.`", "0.`", "0.`", 
      "0.`", "0.`", "0.`", 
      RowBox[{"-", "1.`"}], "1.`", "0.`", "0.`", 
      RowBox[{"-", "1.`"}], "0.`", "0.`", "0.`", "0.`", "0.`", "0.`", "0.`"},
     {"0.`", "0.`", "0.`", "1.`", "0.`", "0.`", "0.`", "0.`", "0.`", "0.`", 
      "0.`", 
      RowBox[{"-", "1.`"}], "1.`", "0.`", "0.`", "0.`", "0.`", "0.`", 
      RowBox[{"-", "1.`"}], "0.`", "0.`", "0.`", "0.`", "0.`", "0.`"},
     {"0.`", "0.`", "0.`", "0.`", "1.`", "0.`", "0.`", "0.`", "0.`", "0.`", 
      "0.`", "0.`", "0.`", "0.`", "0.`", "0.`", "0.`", "0.`", "0.`", 
      RowBox[{"-", "1.`"}], "0.`", "0.`", "0.`", "0.`", "0.`"},
     {"0.`", "0.`", "0.`", "0.`", "0.`", "1.`", "1.`", 
      RowBox[{"-", "4.`"}], "4.`", 
      RowBox[{"-", "4.`"}], "4.`", 
      RowBox[{"-", "8.`"}], "8.`", 
      RowBox[{"-", "1.`"}], "1.`", "0.`", "0.`", "0.`", "0.`", "0.`", 
      RowBox[{"-", "1.`"}], "0.`", "0.`", "0.`", "0.`"},
     {"0.`", "0.`", "0.`", "0.`", "0.`", "0.`", "0.`", "1.`", 
      RowBox[{"-", "1.`"}], "0.`", "0.`", "0.`", "0.`", "0.`", "0.`", "0.`", 
      "0.`", "0.`", "0.`", "0.`", "0.`", 
      RowBox[{"-", "1.`"}], "0.`", "0.`", "0.`"},
     {"0.`", "0.`", "0.`", "0.`", "0.`", "0.`", "0.`", "0.`", "0.`", "1.`", 
      RowBox[{"-", "1.`"}], "0.`", "0.`", "0.`", "0.`", "0.`", "0.`", "0.`", 
      "0.`", "0.`", "0.`", "0.`", 
      RowBox[{"-", "1.`"}], "0.`", "0.`"},
     {"0.`", "0.`", "0.`", "0.`", "0.`", "0.`", "0.`", "0.`", "0.`", "0.`", 
      "0.`", "1.`", 
      RowBox[{"-", "1.`"}], "0.`", "0.`", "0.`", "0.`", "0.`", "0.`", "0.`", 
      "0.`", "0.`", "0.`", 
      RowBox[{"-", "1.`"}], "0.`"},
     {"0.`", "0.`", "0.`", "0.`", "0.`", "0.`", "0.`", "0.`", "0.`", "0.`", 
      "0.`", "0.`", "0.`", "1.`", 
      RowBox[{"-", "1.`"}], "0.`", "0.`", "0.`", "0.`", "0.`", "0.`", "0.`", 
      "0.`", "0.`", 
      RowBox[{"-", "1.`"}]}
    },
    GridBoxAlignment->{"Columns" -> {{Center}}, "Rows" -> {{Baseline}}},
    GridBoxSpacings->{"Columns" -> {
        Offset[0.27999999999999997`], {
         Offset[0.7]}, 
        Offset[0.27999999999999997`]}, "Rows" -> {
        Offset[0.2], {
         Offset[0.4]}, 
        Offset[0.2]}}], "\[NoBreak]", ")"}],
  Function[BoxForm`e$, 
   MatrixForm[BoxForm`e$]]]], "Output",
 CellChangeTimes->{
  3.940038352486356*^9, 3.940046292091776*^9, 3.940169292942124*^9, 
   3.940175653992825*^9, 3.940176890565569*^9, 3.940343219561154*^9, 
   3.940354484413678*^9, {3.940678417940543*^9, 3.940678441252173*^9}, 
   3.940696272765113*^9, 3.940860469219857*^9, 3.9411248337288218`*^9, 
   3.941125281845077*^9, 3.941129570888133*^9, 3.942182884506501*^9, 
   3.9422894425723553`*^9, 3.9428314051608677`*^9, 3.9435630057095957`*^9, 
   3.943565879637075*^9, 3.945279516832964*^9, 3.945281072766693*^9, 
   3.9457972906628857`*^9, 3.946023201665441*^9, 3.946026589156225*^9, 
   3.946053511038423*^9, 3.94605405853174*^9, 3.946122082625019*^9, 
   3.946122497690386*^9, 3.946122776632572*^9, 3.946723500931679*^9, 
   3.946724117589283*^9, {3.947684127208919*^9, 3.947684148590643*^9}, 
   3.9476936438536243`*^9, 3.9476946619147053`*^9, 3.9476946949533777`*^9, 
   3.947695030625725*^9, 3.947695063616716*^9, 3.947695093968442*^9, 
   3.947944669620244*^9, 3.947945536794526*^9, 3.947950942750605*^9, 
   3.94795316935953*^9, 3.94795337151075*^9, 3.94874371372705*^9, 
   3.9488307584798393`*^9, 3.9488322329260187`*^9, 3.948894782222788*^9, {
   3.9488951232204533`*^9, 3.948895144267421*^9}, 3.948895200579626*^9, 
   3.948902336651587*^9, 3.949083291860197*^9, 3.949165782067992*^9, 
   3.949239843958789*^9, 3.949242634810547*^9, 3.949424974462322*^9, 
   3.949431234455905*^9, 3.949431291004898*^9, 3.949524998016728*^9, 
   3.949527094974187*^9, 3.949532210407383*^9, 3.9496885139825706`*^9, 
   3.9500166902468348`*^9, 3.950019105497828*^9, 3.950783912505831*^9, 
   3.950785692067461*^9, 3.9507861051250467`*^9, 3.950786191556197*^9, 
   3.95078636236841*^9, 3.950786407404417*^9, 3.950787312083796*^9, 
   3.950787453881*^9, 3.9507944852162848`*^9, 3.950794536259841*^9, 
   3.950794567471219*^9, {3.950795873604995*^9, 3.950795883849121*^9}, 
   3.950796350924781*^9, 3.950796875757606*^9, 3.950796956336967*^9, 
   3.950797042678196*^9, 3.950879388102943*^9, 3.950879429389057*^9, 
   3.95087972145754*^9, 3.951483040442231*^9, 3.951486334512207*^9, 
   3.951486597142295*^9, 3.951593631168974*^9, 3.9516594829379473`*^9, 
   3.951661336624557*^9, 3.9516627836911917`*^9, 3.952007936016939*^9},
 CellLabel->
  "Out[4]//MatrixForm=",ExpressionUUID->"0629c9da-bb60-47ed-aa8e-\
46daa2f1d62d"]
}, Open  ]]
}, Open  ]],

Cell[CellGroupData[{

Cell["Import Steady-State Reaction Rates -- cuSSR", "Subsection",
 CellChangeTimes->{{3.940034748442417*^9, 3.940034757381915*^9}, {
  3.940035638287859*^9, 3.940035781139429*^9}, {3.940038245219636*^9, 
  3.940038247918676*^9}},ExpressionUUID->"6c5666c7-3e83-4203-9196-\
d31b5158371b"],

Cell["\<\
This matrix contains the Steady-State Reaction Rates for the system
This matrix is stored in a .xlsx with 7 rows (1 for each system state) and 25 \
columns (rates)
We import the matrix and take it\[CloseCurlyQuote]s transpose giving us a \
25x7 matrix\
\>", "Text",
 CellChangeTimes->{{3.940034748442417*^9, 3.940034757381915*^9}, {
  3.940035638287859*^9, 
  3.940035809431274*^9}},ExpressionUUID->"a353ac79-a16e-4eab-8fa2-\
63ce33860c13"],

Cell[CellGroupData[{

Cell[BoxData[{
 RowBox[{
  RowBox[{"cuSSR", "=", 
   RowBox[{"Flatten", "[", 
    RowBox[{
     RowBox[{"Transpose", "[", 
      RowBox[{
      "Import", "[", 
       "\"\</Users/cadedulaney/Downloads/A&MResearch/Copper/CopperRatesData2.\
xlsx\>\"", "]"}], "]"}], ",", "1"}], "]"}]}], ";"}], "\[IndentingNewLine]", 
 RowBox[{
  RowBox[{"cuSSR", "=", 
   RowBox[{"DeleteCases", "[", 
    RowBox[{"cuSSR", ",", " ", 
     RowBox[{"{", 
      RowBox[{"\"\<\>\"", ".."}], "}"}]}], "]"}]}], 
  ";"}], "\[IndentingNewLine]", 
 RowBox[{
  RowBox[{"cuSSR", " ", "=", " ", 
   RowBox[{"DeleteCases", "[", 
    RowBox[{
     RowBox[{"Transpose", "[", "cuSSR", "]"}], ",", 
     RowBox[{"{", 
      RowBox[{"\"\<\>\"", ".."}], "}"}]}], "]"}]}], 
  ";"}], "\[IndentingNewLine]", 
 RowBox[{"Dimensions", "[", "cuSSR", "]"}], "\[IndentingNewLine]", 
 RowBox[{
  RowBox[{"MatrixForm", "[", "cuSSR", "]"}], ";"}]}], "Input",
 CellChangeTimes->{{3.940034748442417*^9, 3.940034757381915*^9}, {
  3.940035638287859*^9, 3.940035829691255*^9}},
 CellLabel->"In[5]:=",ExpressionUUID->"1ca4abc0-615a-4b71-a2a4-44b58c0a18ab"],

Cell[BoxData[
 RowBox[{"{", 
  RowBox[{"25", ",", "7"}], "}"}]], "Output",
 CellChangeTimes->{
  3.940038362361683*^9, 3.940046294929617*^9, 3.9401692948763866`*^9, 
   3.9401756731604137`*^9, 3.940343222007207*^9, 3.9403544844425993`*^9, {
   3.940678417968802*^9, 3.940678441284412*^9}, 3.94069627279103*^9, 
   3.940860469248604*^9, 3.9411248337830963`*^9, 3.941125281860383*^9, 
   3.941129570948936*^9, 3.942182884565082*^9, 3.942289442606832*^9, 
   3.942831405209364*^9, 3.943563005763402*^9, 3.9435658796604652`*^9, 
   3.9452795168568907`*^9, 3.945281072798539*^9, 3.945797290691613*^9, 
   3.946023201701453*^9, 3.946026589183938*^9, 3.946053511062537*^9, 
   3.946054058557102*^9, 3.946122082650394*^9, 3.9461224977162046`*^9, 
   3.946122776653604*^9, 3.9467235009794817`*^9, 3.946724117608374*^9, {
   3.94768412726123*^9, 3.947684148617687*^9}, 3.947693643894799*^9, 
   3.947694661951473*^9, 3.947694694987356*^9, 3.947695030680223*^9, 
   3.947695063668811*^9, 3.94769509405492*^9, 3.947944669691894*^9, 
   3.947945536825656*^9, 3.947950942773078*^9, 3.947953169396158*^9, 
   3.947953371599917*^9, 3.948743713752363*^9, 3.9488307585042973`*^9, 
   3.948832232955916*^9, 3.9488947822775087`*^9, {3.948895123282475*^9, 
   3.948895144289979*^9}, 3.948895200634552*^9, 3.9489023366976767`*^9, 
   3.9490832918892117`*^9, 3.949165782088971*^9, 3.9492398439933033`*^9, 
   3.9492426348404903`*^9, 3.949424974490185*^9, 3.9494312344886093`*^9, 
   3.949431291038354*^9, 3.949524998042718*^9, 3.949527095007937*^9, 
   3.949532210437333*^9, 3.9496885140108213`*^9, 3.9500166902988253`*^9, 
   3.9500191055221663`*^9, 3.95078391252741*^9, 3.9507856920905113`*^9, 
   3.9507861051394043`*^9, 3.950786191590743*^9, 3.9507863624034853`*^9, 
   3.950786407436705*^9, 3.950787312116952*^9, 3.950787453912303*^9, 
   3.950794485267024*^9, 3.9507945363110647`*^9, 3.95079456750671*^9, {
   3.950795873689301*^9, 3.9507958838879023`*^9}, 3.950796351007392*^9, 
   3.950796875840135*^9, 3.950796956402934*^9, 3.950797042749284*^9, 
   3.950879388133389*^9, 3.950879429427574*^9, 3.950879721489318*^9, 
   3.9514830404760237`*^9, 3.9514863345855303`*^9, 3.9514865971842127`*^9, 
   3.951593631197194*^9, 3.951659482988228*^9, 3.951661336687784*^9, 
   3.951662783737587*^9, 3.95200793604228*^9},
 CellLabel->"Out[8]=",ExpressionUUID->"b1fd18be-13cb-453a-9847-218ef6f43a74"]
}, Open  ]]
}, Open  ]],

Cell[CellGroupData[{

Cell["Import Steady-State Reaction Rate Constants -- cuSSRC", "Subsection",
 CellChangeTimes->{{3.940034748442417*^9, 3.940034757381915*^9}, {
  3.940035638287859*^9, 3.940035846364189*^9}, {3.940038254405624*^9, 
  3.940038256847014*^9}},ExpressionUUID->"8c6d2b07-c6d0-408f-8f91-\
6605db0b4917"],

Cell["\<\
This matrix contains the Steady-State Rate Constants that we solved for: \
kBOTH, kBCUP, kCUIN2, kMCUP, kMOTH
Notice all the matrices have been transposed after Import, but I don\
\[CloseCurlyQuote]t think this does anything\
\>", "Text",
 CellChangeTimes->{{3.940034748442417*^9, 3.940034757381915*^9}, {
  3.940035638287859*^9, 
  3.940035877536251*^9}},ExpressionUUID->"0b41c76f-68a4-4f2b-ad5f-\
024319bbf49f"],

Cell[CellGroupData[{

Cell[BoxData[{
 RowBox[{
  RowBox[{"cuSSRC", "=", 
   RowBox[{"Flatten", "[", 
    RowBox[{
     RowBox[{"Transpose", "[", 
      RowBox[{
      "Import", "[", 
       "\"\</Users/cadedulaney/Downloads/A&MResearch/Copper/RateLawConstants.\
xlsx\>\"", "]"}], "]"}], ",", "1"}], "]"}]}], ";"}], "\[IndentingNewLine]", 
 RowBox[{"Dimensions", "[", "cuSSRC", "]"}], "\[IndentingNewLine]", 
 RowBox[{"MatrixForm", "[", "cuSSRC", "]"}]}], "Input",
 CellChangeTimes->{{3.940034748442417*^9, 3.940034757381915*^9}, {
  3.940035638287859*^9, 3.940035901803376*^9}},
 CellLabel->"In[10]:=",ExpressionUUID->"81a6908e-2e87-47c4-9bc5-ee75b122b186"],

Cell[BoxData[
 RowBox[{"{", 
  RowBox[{"9", ",", "16"}], "}"}]], "Output",
 CellChangeTimes->{
  3.940038368196857*^9, 3.9400462979101067`*^9, 3.940169298005065*^9, 
   3.940175677845084*^9, 3.940343224004593*^9, 3.940354484473172*^9, {
   3.9406784179952393`*^9, 3.940678441314591*^9}, 3.940696272810853*^9, 
   3.94086046927407*^9, 3.9411248338051033`*^9, 3.9411252818798103`*^9, 
   3.941129570979452*^9, 3.9421828845812674`*^9, 3.9422894426256323`*^9, 
   3.942831405236689*^9, 3.943563005787573*^9, 3.9435658796847687`*^9, 
   3.94527951687961*^9, 3.9452810728180637`*^9, 3.9457972907084427`*^9, 
   3.946023201719083*^9, 3.946026589195256*^9, 3.946053511085569*^9, 
   3.946054058580947*^9, 3.9461220826717*^9, 3.9461224977365303`*^9, 
   3.946122776682279*^9, 3.946723501004987*^9, 3.946724117639553*^9, {
   3.947684127284667*^9, 3.947684148638291*^9}, 3.9476913189347277`*^9, 
   3.947693643922323*^9, 3.947694661966174*^9, 3.9476946950158587`*^9, 
   3.9476950307261*^9, 3.947695063710208*^9, 3.947695094121426*^9, 
   3.947944669715431*^9, 3.947945536858988*^9, 3.947950942786837*^9, 
   3.947953169426221*^9, 3.9479533716580677`*^9, 3.948743713764165*^9, 
   3.948830758523653*^9, 3.948832232981346*^9, 3.948894782321075*^9, {
   3.9488951233100986`*^9, 3.948895144303425*^9}, 3.948895200660803*^9, 
   3.948902336732712*^9, 3.949083291911995*^9, 3.9491657821004457`*^9, 
   3.949239844019307*^9, 3.949242634865735*^9, 3.949424974516811*^9, 
   3.94943123452108*^9, 3.9494312910684547`*^9, 3.9495249980643673`*^9, 
   3.949527095039341*^9, 3.949532210463439*^9, 3.9496885140419817`*^9, 
   3.95001669032786*^9, 3.9500191055436172`*^9, 3.950783912550565*^9, 
   3.9507856921033363`*^9, 3.9507861051592073`*^9, 3.950786191606978*^9, 
   3.950786362428338*^9, 3.95078640746317*^9, 3.950787312140379*^9, 
   3.9507874539416857`*^9, 3.9507944853070393`*^9, 3.950794536331274*^9, 
   3.950794567536731*^9, {3.950795873724513*^9, 3.950795883921475*^9}, 
   3.950796351072689*^9, 3.950796875901134*^9, 3.950796956447526*^9, 
   3.950797042798551*^9, 3.950879388161354*^9, 3.950879429460024*^9, 
   3.9508797215176067`*^9, 3.951483040507554*^9, 3.951486334639883*^9, 
   3.951486597218508*^9, 3.951593631224017*^9, 3.951659483017385*^9, 
   3.951661336738635*^9, 3.9516627837736597`*^9, 3.9520079360768957`*^9},
 CellLabel->"Out[11]=",ExpressionUUID->"2d2206a7-3bc9-4dfa-a54c-2c8bdda5a1aa"],

Cell[BoxData[
 TagBox[
  RowBox[{"(", "\[NoBreak]", GridBox[{
     {"\<\"Steady-State Rate Constants\"\>", "\<\"\"\>", "\<\"\"\>", \
"\<\"\"\>", "\<\"\"\>", "\<\"\"\>", "\<\"\"\>", "\<\"\"\>", "\<\"\"\>", "\<\"\
\"\>", "\<\"\"\>", "\<\"\"\>", "\<\"\"\>", "\<\"\"\>", "\<\"\"\>", "\<\"\"\>"},
     {"\<\"\"\>", "\<\"kBMAC\"\>", "\<\"kBACE\"\>", "\<\"kBOTH\"\>", \
"\<\"kBCUP\"\>", "\<\"kBCTR\"\>", "\<\"kCUIN1\"\>", "\<\"kCUIN2\"\>", \
"\<\"kMMACF\"\>", "\<\"kMMACR\"\>", "\<\"kMACEF\"\>", "\<\"kMACER\"\>", \
"\<\"kMCUPF\"\>", "\<\"kMCUPR\"\>", "\<\"kMOTHF\"\>", "\<\"kMOTHR\"\>"},
     {"\<\"MBCS\"\>", "0.00509882`", "0.00619938`", "0.0089991`", 
      "0.00108897`", "0.000968998`", "0.0382077`", "0.`", "0.389674`", 
      "0.387628`", "0.127507`", "0.126134`", "0.0739265`", "0.111794`", 
      "0.132494`", "0.222978`"},
     {"\<\"M0\"\>", "0.00509949`", "0.00609939`", "0.00449955`", 
      "0.000627888`", "0.000968889`", "0.0319151`", "0.000996138`", 
      "0.384678`", "0.387696`", "0.129858`", "0.126469`", "0.0796426`", 
      "0.114312`", "0.151978`", "0.222978`"},
     {"\<\"M10\"\>", "0.00509949`", "0.00619938`", "0.00743259`", 
      "0.00383295`", "0.000969903`", "0.0381834`", "0.00191098`", "0.391437`",
       "0.387561`", "0.127732`", "0.126467`", "0.116138`", "0.114989`", 
      "0.225207`", "0.222978`"},
     {"\<\"M50\"\>", "0.00509949`", "0.00619938`", "0.00686598`", 
      "0.00471305`", "0.000970186`", "0.0381234`", "0.0287307`", "0.39126`", 
      "0.387532`", "0.127862`", "0.126398`", "0.176692`", "0.115046`", 
      "0.352419`", "0.223024`"},
     {"\<\"M100\"\>", "0.00513249`", "0.00619938`", "0.00946572`", 
      "0.00752297`", "0.000969362`", "0.0382289`", "0.0791401`", "0.398081`", 
      "0.387597`", "0.127766`", "0.126414`", "0.272533`", "0.115011`", 
      "0.55696`", "0.222929`"},
     {"\<\"M175\"\>", "0.00509949`", "0.00619938`", "0.00969903`", 
      "0.00641456`", "0.00096894`", "0.0382325`", "0.111138`", "0.393738`", 
      "0.387658`", "0.12757`", "0.12631`", "0.374615`", "0.114988`", 
      "0.800092`", "0.222978`"},
     {"\<\"M250\"\>", "0.00509949`", "0.00619638`", "0.010099`", "0.0142817`",
       "0.000970607`", "0.0382269`", "0.182068`", "0.394263`", "0.387504`", 
      "0.127598`", "0.126311`", "1.29367`", "0.114988`", "2.65745`", 
      "0.222978`"}
    },
    GridBoxAlignment->{"Columns" -> {{Center}}, "Rows" -> {{Baseline}}},
    GridBoxSpacings->{"Columns" -> {
        Offset[0.27999999999999997`], {
         Offset[0.7]}, 
        Offset[0.27999999999999997`]}, "Rows" -> {
        Offset[0.2], {
         Offset[0.4]}, 
        Offset[0.2]}}], "\[NoBreak]", ")"}],
  Function[BoxForm`e$, 
   MatrixForm[BoxForm`e$]]]], "Output",
 CellChangeTimes->{
  3.940038368196857*^9, 3.9400462979101067`*^9, 3.940169298005065*^9, 
   3.940175677845084*^9, 3.940343224004593*^9, 3.940354484473172*^9, {
   3.9406784179952393`*^9, 3.940678441314591*^9}, 3.940696272810853*^9, 
   3.94086046927407*^9, 3.9411248338051033`*^9, 3.9411252818798103`*^9, 
   3.941129570979452*^9, 3.9421828845812674`*^9, 3.9422894426256323`*^9, 
   3.942831405236689*^9, 3.943563005787573*^9, 3.9435658796847687`*^9, 
   3.94527951687961*^9, 3.9452810728180637`*^9, 3.9457972907084427`*^9, 
   3.946023201719083*^9, 3.946026589195256*^9, 3.946053511085569*^9, 
   3.946054058580947*^9, 3.9461220826717*^9, 3.9461224977365303`*^9, 
   3.946122776682279*^9, 3.946723501004987*^9, 3.946724117639553*^9, {
   3.947684127284667*^9, 3.947684148638291*^9}, 3.9476913189347277`*^9, 
   3.947693643922323*^9, 3.947694661966174*^9, 3.9476946950158587`*^9, 
   3.9476950307261*^9, 3.947695063710208*^9, 3.947695094121426*^9, 
   3.947944669715431*^9, 3.947945536858988*^9, 3.947950942786837*^9, 
   3.947953169426221*^9, 3.9479533716580677`*^9, 3.948743713764165*^9, 
   3.948830758523653*^9, 3.948832232981346*^9, 3.948894782321075*^9, {
   3.9488951233100986`*^9, 3.948895144303425*^9}, 3.948895200660803*^9, 
   3.948902336732712*^9, 3.949083291911995*^9, 3.9491657821004457`*^9, 
   3.949239844019307*^9, 3.949242634865735*^9, 3.949424974516811*^9, 
   3.94943123452108*^9, 3.9494312910684547`*^9, 3.9495249980643673`*^9, 
   3.949527095039341*^9, 3.949532210463439*^9, 3.9496885140419817`*^9, 
   3.95001669032786*^9, 3.9500191055436172`*^9, 3.950783912550565*^9, 
   3.9507856921033363`*^9, 3.9507861051592073`*^9, 3.950786191606978*^9, 
   3.950786362428338*^9, 3.95078640746317*^9, 3.950787312140379*^9, 
   3.9507874539416857`*^9, 3.9507944853070393`*^9, 3.950794536331274*^9, 
   3.950794567536731*^9, {3.950795873724513*^9, 3.950795883921475*^9}, 
   3.950796351072689*^9, 3.950796875901134*^9, 3.950796956447526*^9, 
   3.950797042798551*^9, 3.950879388161354*^9, 3.950879429460024*^9, 
   3.9508797215176067`*^9, 3.951483040507554*^9, 3.951486334639883*^9, 
   3.951486597218508*^9, 3.951593631224017*^9, 3.951659483017385*^9, 
   3.951661336738635*^9, 3.9516627837736597`*^9, 3.952007936082231*^9},
 CellLabel->
  "Out[12]//MatrixForm=",ExpressionUUID->"c3fa401b-3abf-420d-8a14-\
4dd81af352da"]
}, Open  ]]
}, Open  ]],

Cell[CellGroupData[{

Cell["Steady-State Concentrations as Functions of COPPER", "Subsection",
 CellChangeTimes->{{3.940034748442417*^9, 3.940034757381915*^9}, {
  3.940035638287859*^9, 
  3.9400359213680067`*^9}},ExpressionUUID->"d4462a25-c075-412a-a362-\
f55638011148"],

Cell["\<\
Each of these lists are component concentrations for following states (uM is \
micromolar):
1 (BCS) uM, 4 (0) uM, 14 (10) uM, 54 (50) uM, 104 (100) uM, 179 (175) uM, 254 \
(250) uM\
\>", "Text",
 CellChangeTimes->{{3.940034748442417*^9, 3.940034757381915*^9}, {
  3.940035638287859*^9, 
  3.940035941933629*^9}},ExpressionUUID->"24016a2b-e02c-48b7-8cdd-\
2a2106a14695"],

Cell[BoxData[{
 RowBox[{
  RowBox[{"aMACss", "=", 
   RowBox[{"{", 
    RowBox[{
    "0.528", ",", "0.398", ",", "0.367", ",", "0.321", ",", "0.283", ",", 
     "0.225", ",", "0.275"}], "}"}]}], ";"}], "\n", 
 RowBox[{
  RowBox[{"aACEss", "=", 
   RowBox[{"{", 
    RowBox[{
    "1.657", ",", "1.490", ",", "1.481", ",", "1.399", ",", "1.321", ",", 
     "1.155", ",", "1.300"}], "}"}]}], ";"}], "\n", 
 RowBox[{
  RowBox[{"aOTHss", "=", 
   RowBox[{"{", 
    RowBox[{
    "2.430", ",", "1.080", ",", "1.561", ",", "1.092", ",", "1.022", ",", 
     "0.582", ",", "0.303"}], "}"}]}], ";"}], "\n", 
 RowBox[{
  RowBox[{"aCUPss", "=", 
   RowBox[{"{", 
    RowBox[{
    "0.158", ",", "0.135", ",", "0.805", ",", "0.912", ",", "1.156", ",", 
     "0.716", ",", "0.632"}], "}"}]}], ";"}], "\n", 
 RowBox[{
  RowBox[{"CTRss", "=", 
   RowBox[{"{", 
    RowBox[{
    "0.418", ",", "0.315", ",", "0.291", ",", "0.255", ",", "0.224", ",", 
     "0.178", ",", "0.218"}], "}"}]}], ";"}], "\n", 
 RowBox[{
  RowBox[{"CUss", "=", 
   RowBox[{"{", 
    RowBox[{
    "0.26", ",", "0.51", ",", "0.59", ",", "0.78", ",", "0.99", ",", "1.55", 
     ",", "1.05"}], "}"}]}], ";"}], "\n", 
 RowBox[{
  RowBox[{"MACss", "=", 
   RowBox[{"{", 
    RowBox[{
    "1.002", ",", "1.132", ",", "1.163", ",", "1.209", ",", "1.257", ",", 
     "1.305", ",", "1.255"}], "}"}]}], ";"}], "\n", 
 RowBox[{
  RowBox[{"ACEss", "=", 
   RowBox[{"{", 
    RowBox[{
    "0.203", ",", "0.340", ",", "0.379", ",", "0.461", ",", "0.539", ",", 
     "0.705", ",", "0.559"}], "}"}]}], ";"}], "\n", 
 RowBox[{
  RowBox[{"CUPss", "=", 
   RowBox[{"{", 
    RowBox[{
    "0.018", ",", "0.034", ",", "0.345", ",", "0.808", ",", "2.054", ",", 
     "2.864", ",", "5.688"}], "}"}]}], ";"}], "\n", 
 RowBox[{
  RowBox[{"OTHss", "=", 
   RowBox[{"{", 
    RowBox[{
    "0.270", ",", "0.270", ",", "0.669", ",", "0.968", ",", "1.818", ",", 
     "2.328", ",", "2.727"}], "}"}]}], ";"}]}], "Input",
 CellChangeTimes->{{3.940034748442417*^9, 3.940034757381915*^9}, {
   3.940035638287859*^9, 3.94003596820261*^9}, {3.941124802939355*^9, 
   3.941124804486429*^9}, 3.947951612821213*^9, 3.947952880230124*^9, 
   3.950797717474553*^9},
 CellLabel->"In[13]:=",ExpressionUUID->"b20d7b75-6e49-4abe-ae8c-ff0c20caaa49"]
}, Open  ]],

Cell[CellGroupData[{

Cell["Steady-State Concentrations Model", "Subsection",
 CellChangeTimes->{{3.940034748442417*^9, 3.940034757381915*^9}, {
   3.940035638287859*^9, 3.94003596820261*^9}, {3.941124802939355*^9, 
   3.941124804486429*^9}, 3.947951612821213*^9, {3.947952880230124*^9, 
   3.947952902215474*^9}, {3.9507969132291117`*^9, 3.9507969135250597`*^9}, {
   3.950796948744008*^9, 3.9507969489561768`*^9}, {3.950881881688141*^9, 
   3.9508819022438593`*^9}, {3.951487058025587*^9, 
   3.9514870589963837`*^9}},ExpressionUUID->"f3fdfdc9-07bb-4075-bfaf-\
9ae2f1c71b34"],

Cell[BoxData[{
 RowBox[{
  RowBox[{"aMACsss", "=", 
   RowBox[{"{", 
    RowBox[{
    "0.5075449060387383", ",", "0.37643820022132435", ",", 
     "0.34890297316482505", ",", "0.32362000810988345", ",", 
     "0.2861916882412034", ",", "0.255643386622703", ",", 
     "0.24936077739558313"}], "}"}]}], ";"}], "\n", 
 RowBox[{
  RowBox[{"aACEsss", "=", 
   RowBox[{"{", 
    RowBox[{
    "1.6422606916833464", ",", "1.4954765820136593", ",", 
     "1.4512581349369718", ",", "1.4048849999224824", ",", 
     "1.3240437521249309", ",", "1.2450196508174178", ",", 
     "1.2270836393759474"}], "}"}]}], ";"}], "\n", 
 RowBox[{
  RowBox[{"aOTHsss", "=", 
   RowBox[{"{", 
    RowBox[{
    "2.203564579162277", ",", "1.9734392853605236", ",", "1.7503831274663175",
      ",", "1.3905353897307997", ",", "0.6910829269387448", ",", 
     "0.33496394242728894", ",", "0.2964026206438739"}], "}"}]}], 
  ";"}], "\[IndentingNewLine]", 
 RowBox[{
  RowBox[{"aCUPsss", "=", 
   RowBox[{"{", 
    RowBox[{
    "0.13114708343462445", ",", "0.5519399050330299", ",", 
     "0.7591541235524271", ",", "0.9564268617009286", ",", 
     "1.0210748548021613", ",", "0.730699569200226", ",", 
     "0.6552843379499187"}], "}"}]}], ";"}], "\n", 
 RowBox[{
  RowBox[{"CTRsss", "=", 
   RowBox[{"{", 
    RowBox[{
    "0.40244023884815927", ",", "0.29848369554333665", ",", 
     "0.27665058635139056", ",", "0.2566033306811325", ",", 
     "0.22692583454547685", ",", "0.20270361173625723", ",", 
     "0.1977220333027741"}], "}"}]}], ";"}], "\n", 
 RowBox[{
  RowBox[{"CUsss", "=", 
   RowBox[{"{", 
    RowBox[{
    "0.28413430455148747", ",", "0.55893100287342", ",", "0.6562812850144092",
      ",", "0.7666882697460845", ",", "0.9820081035547371", ",", 
     "1.225122596779982", ",", "1.2854468736946474"}], "}"}]}], ";"}], "\n", 
 RowBox[{
  RowBox[{"MACsss", "=", 
   RowBox[{"{", 
    RowBox[{
    "1.022455093961266", ",", "1.1535617997787189", ",", "1.1810970268351937",
      ",", "1.2063799918900726", ",", "1.243808311758776", ",", 
     "1.274356613377294", ",", "1.2806392226043823"}], "}"}]}], ";"}], "\n", 
 RowBox[{
  RowBox[{"ACEsss", "=", 
   RowBox[{"{", 
    RowBox[{
    "0.217739308316666", ",", "0.3645234179863523", ",", "0.4087418650630315",
      ",", "0.455115000077516", ",", "0.5359562478750468", ",", 
     "0.6149803491825858", ",", "0.632916360624055"}], "}"}]}], ";"}], "\n", 
 RowBox[{
  RowBox[{"CUPsss", "=", 
   RowBox[{"{", 
    RowBox[{
    "0.005243124786303639", ",", "0.13478434546659682", ",", 
     "0.3200407825920668", ",", "0.7209050779684598", ",", 
     "2.150146577719002", ",", "4.068892210145358", ",", 
     "4.477557391960698"}], "}"}]}], ";"}], "\n", 
 RowBox[{
  RowBox[{"OTHsss", "=", 
   RowBox[{"{", 
    RowBox[{
    "0.02643542083772323", ",", "0.25656071463947916", ",", 
     "0.4796168725336534", ",", "0.8394646102692837", ",", 
     "1.5389170730612534", ",", "1.895036057572778", ",", 
     "1.9335973793562133"}], "}"}]}], ";"}]}], "Input",
 CellChangeTimes->{{3.940034748442417*^9, 3.940034757381915*^9}, {
   3.940035638287859*^9, 3.94003596820261*^9}, {3.941124802939355*^9, 
   3.941124804486429*^9}, 3.947951612821213*^9, {3.947952880230124*^9, 
   3.947952972138775*^9}, {3.947953990468443*^9, 3.947954056342785*^9}, {
   3.950794480476139*^9, 3.950794482110662*^9}, {3.9507964486552353`*^9, 
   3.950796517871784*^9}, {3.950796921277383*^9, 3.950796945803125*^9}, {
   3.9507970352707577`*^9, 3.950797036622414*^9}, {3.950802889187886*^9, 
   3.950802903972351*^9}, {3.950802950743003*^9, 3.950802962977296*^9}, {
   3.95088391725941*^9, 3.950883917893588*^9}, {3.9508845331407948`*^9, 
   3.95088453484617*^9}, {3.951487061037134*^9, 3.951487096342177*^9}},
 CellLabel->"In[23]:=",ExpressionUUID->"bc031af3-cde8-4fff-983f-d47ef06a2740"],

Cell[BoxData[""], "Input",
 CellChangeTimes->{{3.940034748442417*^9, 3.940034757381915*^9}, {
  3.940035638287859*^9, 3.94003596820261*^9}, {3.941124802939355*^9, 
  3.941124804486429*^9}, {3.947951612821213*^9, 3.9479516233845987`*^9}},
 CellLabel->"In[33]:=",ExpressionUUID->"92cc907e-6cbe-4098-9214-482cf61f33ec"],

Cell[BoxData[{
 RowBox[{
  RowBox[{"actualValues", "=", 
   RowBox[{"{", 
    RowBox[{
    "aMACss", ",", "aACEss", ",", "aOTHss", ",", "aCUPss", ",", "CTRss", ",", 
     "CUss", ",", "MACss", ",", "ACEss", ",", "CUPss", ",", "OTHss"}], 
    "}"}]}], ";"}], "\[IndentingNewLine]", 
 RowBox[{
  RowBox[{"actualValuesNew", "=", 
   RowBox[{"{", 
    RowBox[{
    "aMACsss", ",", "aACEsss", ",", "aOTHsss", ",", "aCUPsss", ",", "CTRsss", 
     ",", "CUsss", ",", "MACsss", ",", "ACEsss", ",", "CUPsss", ",", 
     "OTHsss"}], "}"}]}], ";"}]}], "Input",
 CellChangeTimes->{{3.940034748442417*^9, 3.940034757381915*^9}, {
  3.940035638287859*^9, 3.94003596820261*^9}, {3.941124802939355*^9, 
  3.941124804897923*^9}, {3.947952976810276*^9, 3.9479529959685307`*^9}},
 CellLabel->"In[34]:=",ExpressionUUID->"0c630c33-e54b-4563-bea1-00b68bb1cb32"]
}, Open  ]],

Cell[CellGroupData[{

Cell["Reference Concentrations from M10", "Subsection",
 CellChangeTimes->{{3.940034748442417*^9, 3.940034757381915*^9}, {
  3.940035638287859*^9, 
  3.940035983566383*^9}},ExpressionUUID->"c2fc2137-9990-4411-996f-\
c832a1f92600"],

Cell["\<\
List of component concentrations at COPPER=14 (10) uM
{aMACss, aACEss, aOTHss, aCUPss, CTRss, CUss, MACss, ACEss, CUPss, OTHss}\
\>", "Text",
 CellChangeTimes->{{3.940034748442417*^9, 3.940034757381915*^9}, {
  3.940035638287859*^9, 
  3.940036019481019*^9}},ExpressionUUID->"07d8c871-4f6a-4563-babd-\
d080b6d58a7c"],

Cell[BoxData[{
 RowBox[{
  RowBox[{
   RowBox[{"coppervalues", "=", 
    RowBox[{"{", 
     RowBox[{
     "1", ",", "4", ",", "14", ",", "54", ",", "104", ",", "179", ",", 
      "254"}], "}"}]}], ";"}], " ", 
  RowBox[{"(*", 
   RowBox[{
   "We", " ", "will", " ", "use", " ", "R", " ", "for", " ", "COPPER"}], 
   "*)"}]}], "\[IndentingNewLine]", 
 RowBox[{
  RowBox[{
   RowBox[{"cuvalues", " ", "=", " ", 
    RowBox[{"{", 
     RowBox[{
     "0.26", ",", "0.51", ",", "0.59", ",", "0.78", ",", "0.99", ",", "1.55", 
      ",", "1.05"}], "}"}]}], ";"}], " ", 
  RowBox[{"(*", 
   RowBox[{"We", " ", "will", " ", "use", " ", "U", " ", "for", " ", "CU"}], 
   "*)"}]}], "\[IndentingNewLine]", 
 RowBox[{
  RowBox[{"ucfssr", "=", 
   RowBox[{"List", "[", 
    RowBox[{
    "0.367", ",", "1.481", ",", "1.561", ",", "0.805", ",", "0.291", ",", 
     "0.59", ",", "1.163", ",", "0.379", ",", "0.345", ",", "0.669"}], 
    "]"}]}], ";"}]}], "Input",
 CellChangeTimes->{{3.940034748442417*^9, 3.940034757381915*^9}, {
   3.940035638287859*^9, 3.940036050538432*^9}, {3.940036083137226*^9, 
   3.940036101786572*^9}, {3.9400381175392237`*^9, 3.9400381197323437`*^9}, {
   3.940038571321475*^9, 3.9400385891126537`*^9}, {3.940039119426704*^9, 
   3.94003915307261*^9}, {3.940040351969432*^9, 3.940040355757681*^9}, 
   3.940678423297366*^9},
 CellLabel->"In[36]:=",ExpressionUUID->"517cc287-b1e6-4d15-8c65-88d433dbee22"],

Cell[CellGroupData[{

Cell[BoxData[
 RowBox[{"Print", "[", "\"\<Done loading data.\>\"", "]"}]], "Input",
 CellChangeTimes->{{3.940034748442417*^9, 3.940034757381915*^9}, {
  3.940035638287859*^9, 3.940036050538432*^9}, {3.940036083137226*^9, 
  3.940036101786572*^9}, {3.9400381175392237`*^9, 3.9400381197323437`*^9}, {
  3.940038571321475*^9, 3.9400385891126537`*^9}, {3.940039119426704*^9, 
  3.94003915307261*^9}, {3.940040351969432*^9, 3.940040355757681*^9}, {
  3.940678423297366*^9, 3.940678438048003*^9}},
 CellLabel->"In[39]:=",ExpressionUUID->"510f5fe2-c544-41a7-97b5-5d6443ccc4df"],

Cell[BoxData["\<\"Done loading data.\"\>"], "Print",
 CellChangeTimes->{
  3.9406784413529997`*^9, 3.940696272831161*^9, 3.9408604692914143`*^9, 
   3.941124833838243*^9, 3.941125281914085*^9, 3.941129571040421*^9, 
   3.942182884686108*^9, 3.9422894426828527`*^9, 3.9428314053431387`*^9, 
   3.943563005827031*^9, 3.94356587971621*^9, 3.945279516915166*^9, 
   3.945281072849052*^9, 3.945797290737788*^9, 3.946023201750156*^9, 
   3.946026589226501*^9, 3.9460535111144037`*^9, 3.946054058612383*^9, 
   3.946122082700858*^9, 3.946122497766859*^9, 3.946122776740851*^9, 
   3.946723501061639*^9, 3.946724117699312*^9, {3.947684127318096*^9, 
   3.947684148668655*^9}, 3.947693643975707*^9, 3.947694662024076*^9, 
   3.947694695072154*^9, 3.9476950308034487`*^9, 3.947695063786027*^9, 
   3.947695094231533*^9, 3.9479446697504797`*^9, 3.947945536901091*^9, 
   3.9479509428458023`*^9, 3.947953169499407*^9, 3.9479533717926283`*^9, 
   3.9487437138005447`*^9, 3.948830758561447*^9, 3.948832233032319*^9, 
   3.948894782413293*^9, {3.9488951234161167`*^9, 3.948895144376902*^9}, 
   3.948895200758295*^9, 3.948902336822631*^9, 3.949083291958021*^9, 
   3.9491657821597633`*^9, 3.949239844071486*^9, 3.9492426349128304`*^9, 
   3.94942497456036*^9, 3.949431234572791*^9, 3.949431291122036*^9, 
   3.949524998100378*^9, 3.949527095090839*^9, 3.9495322105185137`*^9, 
   3.949688514109177*^9, 3.9500166903727093`*^9, 3.9500191056026*^9, 
   3.9507839125934753`*^9, 3.950785692150522*^9, 3.9507861051998053`*^9, 
   3.950786191658503*^9, 3.950786362481645*^9, 3.950786407514057*^9, 
   3.950787312185088*^9, 3.9507874539891043`*^9, 3.950794485424863*^9, 
   3.950794536448155*^9, 3.950794567609283*^9, {3.950795873785206*^9, 
   3.950795883977516*^9}, 3.950796351198744*^9, 3.950796876030635*^9, 
   3.950796956581905*^9, 3.950797042913237*^9, 3.950879388220564*^9, 
   3.950879429517047*^9, 3.950879721571669*^9, 3.951483040559613*^9, 
   3.951486334756084*^9, 3.951486597302301*^9, 3.95159363128732*^9, 
   3.951659483103999*^9, 3.951661336844596*^9, 3.951662783858725*^9, 
   3.952007936124978*^9},
 CellLabel->
  "During evaluation of \
In[39]:=",ExpressionUUID->"4c1450da-110b-49fc-b494-cc6d0010aa0c"]
}, Open  ]]
}, Open  ]]
}, Open  ]],

Cell[CellGroupData[{

Cell["Rate Constant Regulation", "Section",
 CellChangeTimes->{{3.940037576890325*^9, 3.9400375827670927`*^9}, {
  3.940037623808468*^9, 
  3.940037633209139*^9}},ExpressionUUID->"8e28f011-8004-4245-9b94-\
eeb37658b2cf"],

Cell["\<\
Most rate constants remain relatively constant over the 7 copper states. \
There are 5 that do not remain constant. These need regulatory functions.
Non constant rate \[OpenCurlyDoubleQuote]constants\[CloseCurlyDoubleQuote]: \
kBOTH, kBCUP, kCUIN2, kMCUP, kMOTH\
\>", "Text",
 CellChangeTimes->{{3.940037576890325*^9, 3.9400375827670927`*^9}, {
  3.940037623808468*^9, 
  3.94003775960848*^9}},ExpressionUUID->"eea76f9c-2a9b-40f2-b2af-\
ed3a18b51843"],

Cell[CellGroupData[{

Cell["\<\
General Logistic Function -- Soft Heavy-Side Logistical Function (hf for \
heavy-side function)\
\>", "Subsection",
 CellChangeTimes->{{3.940037576890325*^9, 3.9400375827670927`*^9}, {
  3.940037623808468*^9, 3.940037791946756*^9}, {3.9400379583513927`*^9, 
  3.9400379807057953`*^9}},ExpressionUUID->"e6b20010-a8fb-4141-814b-\
da0698d0a54d"],

Cell[BoxData[
 RowBox[{
  RowBox[{"hf", "[", 
   RowBox[{"x_", ",", "a_", ",", "b_", ",", "c_"}], "]"}], ":=", " ", 
  RowBox[{"a", "/", 
   RowBox[{"(", 
    RowBox[{"1", "+", 
     RowBox[{"Exp", "[", 
      RowBox[{"b", "*", 
       RowBox[{"(", 
        RowBox[{"c", "-", "x"}], ")"}]}], "]"}]}], ")"}]}]}]], "Input",
 CellChangeTimes->{{3.940037576890325*^9, 3.9400375827670927`*^9}, {
  3.940037623808468*^9, 3.940037818117147*^9}},
 CellLabel->"In[40]:=",ExpressionUUID->"f8a8cdf7-db79-4b5d-902b-1e348fd0826f"],

Cell[BoxData[
 RowBox[{
  RowBox[{"Plot", "[", 
   RowBox[{
    RowBox[{"hf", "[", 
     RowBox[{"x", ",", "2", ",", "0.08", ",", "25"}], "]"}], ",", 
    RowBox[{"{", 
     RowBox[{"x", ",", "0", ",", "100"}], "}"}], ",", 
    RowBox[{"{", 
     RowBox[{"PlotRange", "->", 
      RowBox[{"{", 
       RowBox[{
        RowBox[{"{", 
         RowBox[{"0", ",", "100"}], "}"}], ",", 
        RowBox[{"{", 
         RowBox[{"0", ",", "2"}], "}"}]}], "}"}]}], "}"}]}], "]"}], 
  ";"}]], "Input",
 CellChangeTimes->{{3.940037576890325*^9, 3.9400375827670927`*^9}, {
  3.940037623808468*^9, 3.940037820091489*^9}, {3.940037901224875*^9, 
  3.940037902558424*^9}},
 CellLabel->"In[41]:=",ExpressionUUID->"6ccb1510-9c48-43d0-9763-1b536789e16d"]
}, Open  ]],

Cell[CellGroupData[{

Cell["Fit Heavy-Side Function to Rate Constants", "Subsection",
 CellChangeTimes->{{3.940037576890325*^9, 3.9400375827670927`*^9}, {
  3.940037623808468*^9, 3.940037820091489*^9}, {3.940037901224875*^9, 
  3.940037920052112*^9}, {3.940038017720663*^9, 3.9400380198712597`*^9}, {
  3.940038156909595*^9, 
  3.940038165962672*^9}},ExpressionUUID->"60a80725-d10b-4629-8067-\
1cbc712bd3d1"],

Cell["\<\
We will fit our heavy-side function to each of the 5 rate constants. 
For kCUIN2 we will fit as a function of CU & COPPER
For kBCUP, kBOTH, kMCUP, kMOTH we will fit as a function of CU\
\>", "Text",
 CellChangeTimes->{{3.940037576890325*^9, 3.9400375827670927`*^9}, {
   3.940037623808468*^9, 3.940037820091489*^9}, {3.940037901224875*^9, 
   3.940037920052112*^9}, {3.940038017720663*^9, 3.940038135303804*^9}, {
   3.940343356302349*^9, 3.940343368453514*^9}, 
   3.9507848081389427`*^9},ExpressionUUID->"450e1225-af3e-404b-b040-\
6f9e8dc7d193"],

Cell["(*) Take kBOTH out", "Text",
 CellChangeTimes->{{3.940037576890325*^9, 3.9400375827670927`*^9}, {
  3.940037623808468*^9, 3.940037820091489*^9}, {3.940037901224875*^9, 
  3.940037920052112*^9}, {3.940038017720663*^9, 3.940038135303804*^9}, {
  3.940343356302349*^9, 3.940343368453514*^9}, {3.950784811171706*^9, 
  3.9507848216727667`*^9}},ExpressionUUID->"db6c9f73-eb52-476c-9254-\
905a49310d33"],

Cell[CellGroupData[{

Cell["Fit Heavy-Side Function to kBOTH", "Subsubsection",
 CellChangeTimes->{{3.940037576890325*^9, 3.9400375827670927`*^9}, {
  3.940037623808468*^9, 3.940037820091489*^9}, {3.940037901224875*^9, 
  3.940037920052112*^9}, {3.940038017720663*^9, 
  3.9400382021717052`*^9}},ExpressionUUID->"ed75aba8-b29e-4e8b-bdbe-\
6c13256b2a1a"],

Cell[BoxData[
 RowBox[{"(*", 
  RowBox[{
   RowBox[{
    RowBox[{"kBOTHL", "=", 
     RowBox[{"cuSSRC", "[", 
      RowBox[{"[", 
       RowBox[{
        RowBox[{"3", ";;"}], ",", "4"}], "]"}], "]"}]}], ";"}], " ", 
   RowBox[{"(*", 
    RowBox[{
    "List", " ", "of", " ", "kBOTH", " ", "values", " ", "across", " ", 
     "states"}], "*)"}], "\[IndentingNewLine]", 
   RowBox[{
    RowBox[{"kBOTHf", "=", 
     RowBox[{"Partition", "[", 
      RowBox[{
       RowBox[{"Riffle", "[", 
        RowBox[{"cuvalues", ",", "kBOTHL"}], "]"}], ",", "2"}], "]"}]}], 
    ";"}], " ", 
   RowBox[{"(*", 
    RowBox[{"Partitioning", " ", "kBOTHL", " ", "by", " ", "cuvalues"}], 
    "*)"}], "\[IndentingNewLine]", 
   RowBox[{
    RowBox[{"kBOTHLP", "=", 
     RowBox[{"ListPlot", "[", "kBOTHf", "]"}]}], ";"}]}], "*)"}]], "Input",
 CellChangeTimes->{{3.940037576890325*^9, 3.9400375827670927`*^9}, {
   3.940037623808468*^9, 3.940037820091489*^9}, {3.940037901224875*^9, 
   3.940037920052112*^9}, {3.940038017720663*^9, 3.9400382051825123`*^9}, {
   3.940038295509193*^9, 3.9400383320522633`*^9}, {3.9400384057682056`*^9, 
   3.940038407172224*^9}, {3.9400384408221617`*^9, 3.940038463246393*^9}, {
   3.940038526727879*^9, 3.940038551000209*^9}, {3.940038600683213*^9, 
   3.940038601985058*^9}, {3.9400386320013533`*^9, 3.940038713477633*^9}, {
   3.940038815736082*^9, 3.940038817273636*^9}, {3.940038878627837*^9, 
   3.940038899475534*^9}, 3.94003898200451*^9, {3.940354395117841*^9, 
   3.940354396478581*^9}, 3.940354438556552*^9, {3.941124528178804*^9, 
   3.941124529719837*^9}},
 CellLabel->"In[42]:=",ExpressionUUID->"59532c7a-2abc-42df-b3cf-bb0fcec6c189"],

Cell[BoxData[
 RowBox[{"(*", 
  RowBox[{"FindFit", "[", 
   RowBox[{"kBOTHf", ",", 
    RowBox[{"hf", "[", 
     RowBox[{"x", ",", "a", ",", "b", ",", "c"}], "]"}], ",", 
    RowBox[{"{", 
     RowBox[{"a", ",", "b", ",", "c"}], "}"}], ",", "x", ",", " ", 
    RowBox[{"MaxIterations", "->", "Infinity"}]}], "]"}], "*)"}]], "Input",
 CellChangeTimes->{{3.940037576890325*^9, 3.9400375827670927`*^9}, {
  3.940037623808468*^9, 3.940037820091489*^9}, {3.940037901224875*^9, 
  3.940037920052112*^9}, {3.940038017720663*^9, 3.9400382051825123`*^9}, {
  3.940038295509193*^9, 3.9400383320522633`*^9}, {3.9400384057682056`*^9, 
  3.940038407172224*^9}, {3.9400384408221617`*^9, 3.940038463246393*^9}, {
  3.940038526727879*^9, 3.940038551000209*^9}, {3.940038600683213*^9, 
  3.940038601985058*^9}, {3.9400386320013533`*^9, 3.940038713477633*^9}, {
  3.940038815736082*^9, 3.940038860515381*^9}, {3.9400389030929317`*^9, 
  3.9400389032483673`*^9}, {3.940354411254463*^9, 3.94035442081887*^9}},
 CellLabel->"In[43]:=",ExpressionUUID->"ad45c430-51ae-406b-92ac-2a5211a61ce3"],

Cell[BoxData[
 RowBox[{"(*", 
  RowBox[{
   RowBox[{
    RowBox[{"kBOTHhF", "[", "x_", "]"}], ":=", 
    RowBox[{
     RowBox[{
      RowBox[{"hf", "[", 
       RowBox[{"x", ",", "0.0100655", ",", "4.92585", ",", "0.498529"}], 
       "]"}], "\[IndentingNewLine]", "\[IndentingNewLine]", "P"}], " ", "=", 
     " ", 
     RowBox[{"Plot", "[", 
      RowBox[{
       RowBox[{"kBOTHhF", "[", "x", "]"}], ",", 
       RowBox[{"{", 
        RowBox[{"x", ",", "0", ",", "500"}], "}"}], ",", 
       RowBox[{"PlotRange", "->", 
        RowBox[{"{", 
         RowBox[{
          RowBox[{"{", 
           RowBox[{"0", ",", "500"}], "}"}], ",", 
          RowBox[{"{", 
           RowBox[{
            RowBox[{"-", "0.01"}], ",", "0.02"}], "}"}]}], "}"}]}]}], 
      "]"}]}]}], ";", "\[IndentingNewLine]", 
   RowBox[{"Show", "[", 
    RowBox[{"kBOTHhFP", ",", "kBOTHLP"}], "]"}], ";"}], "*)"}]], "Input",
 CellChangeTimes->{{3.940037576890325*^9, 3.9400375827670927`*^9}, {
   3.940037623808468*^9, 3.940037820091489*^9}, {3.940037901224875*^9, 
   3.940037920052112*^9}, {3.940038017720663*^9, 3.9400382051825123`*^9}, {
   3.940038295509193*^9, 3.9400383320522633`*^9}, {3.9400384057682056`*^9, 
   3.940038407172224*^9}, {3.9400384408221617`*^9, 3.940038463246393*^9}, {
   3.940038526727879*^9, 3.940038551000209*^9}, {3.940038600683213*^9, 
   3.940038601985058*^9}, {3.9400386320013533`*^9, 3.940038713477633*^9}, {
   3.940038815736082*^9, 3.940038870710004*^9}, {3.940038961291279*^9, 
   3.940038975684216*^9}, {3.940039038932872*^9, 3.940039068390896*^9}, {
   3.9406785247777843`*^9, 3.940678553860332*^9}, {3.9476931747994947`*^9, 
   3.947693197434244*^9}, 3.9507858207933493`*^9},
 CellLabel->"In[44]:=",ExpressionUUID->"32490282-03bd-4235-8f7d-448cd3bf06c0"]
}, Open  ]],

Cell[CellGroupData[{

Cell["Fit Heavy-Side Function to kBCUP", "Subsubsection",
 CellChangeTimes->{{3.940037576890325*^9, 3.9400375827670927`*^9}, {
  3.940037623808468*^9, 3.940037820091489*^9}, {3.940037901224875*^9, 
  3.940037920052112*^9}, {3.940038017720663*^9, 3.9400382051825123`*^9}, {
  3.940038295509193*^9, 3.9400383320522633`*^9}, {3.9400384057682056`*^9, 
  3.940038407172224*^9}, {3.9400384408221617`*^9, 3.940038463246393*^9}, {
  3.940038526727879*^9, 3.940038551000209*^9}, {3.940038600683213*^9, 
  3.940038601985058*^9}, {3.9400386320013533`*^9, 3.940038713477633*^9}, {
  3.940038815736082*^9, 3.940038870710004*^9}, {3.940038961291279*^9, 
  3.940038975684216*^9}, {3.940039038932872*^9, 
  3.940039087554976*^9}},ExpressionUUID->"f98daaff-589f-41e3-a383-\
d79fb98c9472"],

Cell[BoxData[{
 RowBox[{
  RowBox[{
   RowBox[{"kBCUPL", "=", 
    RowBox[{"cuSSRC", "[", 
     RowBox[{"[", 
      RowBox[{
       RowBox[{"3", ";;"}], ",", "5"}], "]"}], "]"}]}], ";"}], " ", 
  RowBox[{"(*", 
   RowBox[{
   "List", " ", "of", " ", "kBCUP", " ", "values", " ", "across", " ", 
    "states"}], "*)"}]}], "\[IndentingNewLine]", 
 RowBox[{
  RowBox[{
   RowBox[{"kBCUPf", "=", 
    RowBox[{"Partition", "[", 
     RowBox[{
      RowBox[{"Riffle", "[", 
       RowBox[{"cuvalues", ",", "kBCUPL"}], "]"}], ",", "2"}], "]"}]}], ";"}],
   " ", 
  RowBox[{"(*", 
   RowBox[{"Partitioning", " ", "kBCUPL", " ", "by", " ", "cuvalues"}], 
   "*)"}]}], "\[IndentingNewLine]", 
 RowBox[{
  RowBox[{"kBCUPLP", "=", 
   RowBox[{"ListPlot", "[", "kBCUPf", "]"}]}], ";"}]}], "Input",
 CellChangeTimes->{{3.940037576890325*^9, 3.9400375827670927`*^9}, {
  3.940037623808468*^9, 3.940037820091489*^9}, {3.940037901224875*^9, 
  3.940037920052112*^9}, {3.940038017720663*^9, 3.9400382051825123`*^9}, {
  3.940038295509193*^9, 3.9400383320522633`*^9}, {3.9400384057682056`*^9, 
  3.940038407172224*^9}, {3.9400384408221617`*^9, 3.940038463246393*^9}, {
  3.940038526727879*^9, 3.940038551000209*^9}, {3.940038600683213*^9, 
  3.940038601985058*^9}, {3.9400386320013533`*^9, 3.940038713477633*^9}, {
  3.940038815736082*^9, 3.940038870710004*^9}, {3.940038961291279*^9, 
  3.940038975684216*^9}, {3.940039038932872*^9, 3.940039229465958*^9}},
 CellLabel->"In[45]:=",ExpressionUUID->"45b2c809-83ef-4f3b-8d6f-1dfbd5e1a793"],

Cell[CellGroupData[{

Cell[BoxData[
 RowBox[{"FindFit", "[", 
  RowBox[{"kBCUPf", ",", 
   RowBox[{"hf", "[", 
    RowBox[{"x", ",", "a", ",", "b", ",", "c"}], "]"}], ",", 
   RowBox[{"{", 
    RowBox[{"a", ",", "b", ",", "c"}], "}"}], ",", "x", ",", " ", 
   RowBox[{"MaxIterations", "->", "Infinity"}]}], "]"}]], "Input",
 CellChangeTimes->{{3.940037576890325*^9, 3.9400375827670927`*^9}, {
  3.940037623808468*^9, 3.940037820091489*^9}, {3.940037901224875*^9, 
  3.940037920052112*^9}, {3.940038017720663*^9, 3.9400382051825123`*^9}, {
  3.940038295509193*^9, 3.9400383320522633`*^9}, {3.9400384057682056`*^9, 
  3.940038407172224*^9}, {3.9400384408221617`*^9, 3.940038463246393*^9}, {
  3.940038526727879*^9, 3.940038551000209*^9}, {3.940038600683213*^9, 
  3.940038601985058*^9}, {3.9400386320013533`*^9, 3.940038713477633*^9}, {
  3.940038815736082*^9, 3.940038870710004*^9}, {3.940038961291279*^9, 
  3.940038975684216*^9}, {3.940039038932872*^9, 3.940039258149885*^9}},
 CellLabel->"In[48]:=",ExpressionUUID->"fb88e13b-475a-4e79-8680-38a413ca20b9"],

Cell[BoxData[
 RowBox[{"{", 
  RowBox[{
   RowBox[{"a", "\[Rule]", "0.005497441142857142`"}], ",", 
   RowBox[{"b", "\[Rule]", 
    RowBox[{"-", "10.442944372999996`"}]}], ",", 
   RowBox[{"c", "\[Rule]", "6.435374631957983`"}]}], "}"}]], "Output",
 CellChangeTimes->{
  3.940046320881778*^9, 3.940169321778116*^9, 3.94017571916341*^9, 
   3.9403432650005074`*^9, 3.940354488434827*^9, 3.940678449647108*^9, 
   3.940678671452097*^9, 3.940678706812107*^9, 3.9406962781671352`*^9, 
   3.9406963145428677`*^9, 3.9408604745214252`*^9, 3.941124837700985*^9, 
   3.941125287048805*^9, 3.941129571459221*^9, 3.942182890609913*^9, {
   3.9422894477891912`*^9, 3.942289474325741*^9}, 3.9428314110073566`*^9, 
   3.943563015279099*^9, 3.9435658846931477`*^9, 3.945279522401647*^9, 
   3.945281078863796*^9, 3.9457972940462103`*^9, 3.94602320571305*^9, 
   3.946026593242787*^9, 3.9460535965322523`*^9, {3.946054063602268*^9, 
   3.946054074628881*^9}, {3.946122093144322*^9, 3.946122096539484*^9}, 
   3.946122501341982*^9, 3.946122779808956*^9, 3.9467235050502443`*^9, 
   3.946724120992984*^9, 3.947684151374082*^9, 3.947693647037983*^9, 
   3.9476946651032343`*^9, 3.9476946953783007`*^9, 3.947695031179698*^9, 
   3.9476950641584578`*^9, 3.9476950946501007`*^9, 3.947944670076741*^9, 
   3.947945537197344*^9, 3.947950943176983*^9, 3.9479531698082523`*^9, 
   3.94795337223278*^9, 3.9487437142649717`*^9, 3.9488307588452673`*^9, 
   3.948832233311446*^9, 3.948894782777519*^9, {3.948895123803495*^9, 
   3.948895144709301*^9}, 3.948895201111599*^9, 3.9489023371465*^9, 
   3.949083292424917*^9, 3.949165782656726*^9, 3.949239844493863*^9, 
   3.949242635207116*^9, 3.949424974987143*^9, 3.949431234881591*^9, 
   3.949431291393217*^9, 3.949524998517827*^9, 3.9495270954434023`*^9, 
   3.949532210845356*^9, 3.949688514569284*^9, 3.950016690777083*^9, 
   3.950019106039249*^9, 3.950783913004294*^9, 3.950785692421873*^9, 
   3.950786105259388*^9, 3.9507861917449427`*^9, 3.950786362555127*^9, 
   3.95078640757971*^9, 3.950787312253502*^9, 3.9507874540506973`*^9, 
   3.95079453658704*^9, 3.950794567725445*^9, {3.950795873915874*^9, 
   3.9507958840678263`*^9}, 3.9507963513702087`*^9, 3.95079687619868*^9, 
   3.95079695672307*^9, 3.9507970430578938`*^9, 3.950879388327429*^9, 
   3.950879429595912*^9, 3.9508797216562643`*^9, 3.951483040805807*^9, 
   3.9514863348904552`*^9, 3.9514865974122047`*^9, 3.951593631350264*^9, 
   3.951659483362989*^9, 3.951661336996993*^9, 3.951662783984786*^9, 
   3.952007936352281*^9},
 CellLabel->"Out[48]=",ExpressionUUID->"9385d5c9-8ba5-4e04-9d1e-8348a81cd6f6"]
}, Open  ]],

Cell[BoxData[
 RowBox[{
  RowBox[{"(*", " ", 
   RowBox[{
   "These", " ", "values", " ", "were", " ", "obtained", " ", "by", " ", 
    "fitting", " ", "to", " ", "the", " ", "midpoint", " ", "of", " ", "the", 
    " ", "last", " ", "two", " ", "data", " ", "points"}], "*)"}], 
  "\[IndentingNewLine]", 
  RowBox[{
   RowBox[{
    RowBox[{"kBCUPhF", "[", "x_", "]"}], ":=", 
    RowBox[{"hf", "[", 
     RowBox[{"x", ",", "0.0116802", ",", "4.58086", ",", "0.856488"}], 
     "]"}]}], "\[IndentingNewLine]", 
   RowBox[{
    RowBox[{"kBCUPhFP", "=", 
     RowBox[{"Plot", "[", 
      RowBox[{
       RowBox[{"kBCUPhF", "[", "x", "]"}], ",", 
       RowBox[{"{", 
        RowBox[{"x", ",", "0", ",", "500"}], "}"}], ",", 
       RowBox[{"PlotRange", "->", 
        RowBox[{"{", 
         RowBox[{
          RowBox[{"{", 
           RowBox[{"0", ",", "1.5"}], "}"}], ",", 
          RowBox[{"{", 
           RowBox[{"0", ",", "0.02"}], "}"}]}], "}"}]}]}], "]"}]}], ";"}], 
   "\[IndentingNewLine]", 
   RowBox[{
    RowBox[{"Show", "[", 
     RowBox[{"kBCUPhFP", ",", "kBCUPLP"}], "]"}], ";"}]}]}]], "Input",
 CellChangeTimes->{{3.940037576890325*^9, 3.9400375827670927`*^9}, {
  3.940037623808468*^9, 3.940037820091489*^9}, {3.940037901224875*^9, 
  3.940037920052112*^9}, {3.940038017720663*^9, 3.9400382051825123`*^9}, {
  3.940038295509193*^9, 3.9400383320522633`*^9}, {3.9400384057682056`*^9, 
  3.940038407172224*^9}, {3.9400384408221617`*^9, 3.940038463246393*^9}, {
  3.940038526727879*^9, 3.940038551000209*^9}, {3.940038600683213*^9, 
  3.940038601985058*^9}, {3.9400386320013533`*^9, 3.940038713477633*^9}, {
  3.940038815736082*^9, 3.940038870710004*^9}, {3.940038961291279*^9, 
  3.940038975684216*^9}, {3.940039038932872*^9, 3.940039348913103*^9}, {
  3.947693229871694*^9, 3.9476932440357237`*^9}},
 CellLabel->"In[49]:=",ExpressionUUID->"d09e6722-c375-4ed7-bcb7-5003a9f3ae30"]
}, Open  ]],

Cell[CellGroupData[{

Cell["Fit Heavy-Side Function to kCUIN2", "Subsubsection",
 CellChangeTimes->{{3.940037576890325*^9, 3.9400375827670927`*^9}, {
  3.940037623808468*^9, 3.940037820091489*^9}, {3.940037901224875*^9, 
  3.940037920052112*^9}, {3.940038017720663*^9, 3.9400382051825123`*^9}, {
  3.940038295509193*^9, 3.9400383320522633`*^9}, {3.9400384057682056`*^9, 
  3.940038407172224*^9}, {3.9400384408221617`*^9, 3.940038463246393*^9}, {
  3.940038526727879*^9, 3.940038551000209*^9}, {3.940038600683213*^9, 
  3.940038601985058*^9}, {3.9400386320013533`*^9, 3.940038713477633*^9}, {
  3.940038815736082*^9, 3.940038870710004*^9}, {3.940038961291279*^9, 
  3.940038975684216*^9}, {3.940039038932872*^9, 
  3.940039369277005*^9}},ExpressionUUID->"b895087c-54f6-4711-88c1-\
a2b16fe4a990"],

Cell[BoxData[{
 RowBox[{
  RowBox[{
   RowBox[{"kCUIN2L", "=", 
    RowBox[{"cuSSRC", "[", 
     RowBox[{"[", 
      RowBox[{
       RowBox[{"3", ";;"}], ",", "8"}], "]"}], "]"}]}], ";"}], " ", 
  RowBox[{"(*", 
   RowBox[{
   "List", " ", "of", " ", "kCUIN2", " ", "values", " ", "across", " ", 
    "states"}], "*)"}]}], "\[IndentingNewLine]", 
 RowBox[{
  RowBox[{
   RowBox[{"kCUIN2f", "=", 
    RowBox[{"Partition", "[", 
     RowBox[{
      RowBox[{"Riffle", "[", 
       RowBox[{"coppervalues", ",", "kCUIN2L"}], "]"}], ",", "2"}], "]"}]}], 
   ";"}], " ", 
  RowBox[{"(*", 
   RowBox[{"Partitioning", " ", "kCUIN2L", " ", "by", " ", "cuvalues"}], 
   "*)"}]}], "\[IndentingNewLine]", 
 RowBox[{
  RowBox[{"kCUIN2LP", "=", 
   RowBox[{"ListPlot", "[", "kCUIN2f", "]"}]}], ";"}]}], "Input",
 CellChangeTimes->{{3.940037576890325*^9, 3.9400375827670927`*^9}, {
  3.940037623808468*^9, 3.940037820091489*^9}, {3.940037901224875*^9, 
  3.940037920052112*^9}, {3.940038017720663*^9, 3.9400382051825123`*^9}, {
  3.940038295509193*^9, 3.9400383320522633`*^9}, {3.9400384057682056`*^9, 
  3.940038407172224*^9}, {3.9400384408221617`*^9, 3.940038463246393*^9}, {
  3.940038526727879*^9, 3.940038551000209*^9}, {3.940038600683213*^9, 
  3.940038601985058*^9}, {3.9400386320013533`*^9, 3.940038713477633*^9}, {
  3.940038815736082*^9, 3.940038870710004*^9}, {3.940038961291279*^9, 
  3.940038975684216*^9}, {3.940039038932872*^9, 3.940039466804854*^9}, {
  3.94003959686936*^9, 3.940039602670562*^9}, {3.9403545016886873`*^9, 
  3.940354503092617*^9}},
 CellLabel->"In[52]:=",ExpressionUUID->"99c60356-8cb7-4972-999b-a7ed4ff9595c"],

Cell[CellGroupData[{

Cell[BoxData[
 RowBox[{"FindFit", "[", 
  RowBox[{"kBCUPf", ",", 
   RowBox[{"hf", "[", 
    RowBox[{"x", ",", "a", ",", "b", ",", "c"}], "]"}], ",", 
   RowBox[{"{", 
    RowBox[{"a", ",", "b", ",", "c"}], "}"}], ",", "x", ",", " ", 
   RowBox[{"MaxIterations", "->", "Infinity"}]}], "]"}]], "Input",
 CellChangeTimes->{{3.940037576890325*^9, 3.9400375827670927`*^9}, {
  3.940037623808468*^9, 3.940037820091489*^9}, {3.940037901224875*^9, 
  3.940037920052112*^9}, {3.940038017720663*^9, 3.9400382051825123`*^9}, {
  3.940038295509193*^9, 3.9400383320522633`*^9}, {3.9400384057682056`*^9, 
  3.940038407172224*^9}, {3.9400384408221617`*^9, 3.940038463246393*^9}, {
  3.940038526727879*^9, 3.940038551000209*^9}, {3.940038600683213*^9, 
  3.940038601985058*^9}, {3.9400386320013533`*^9, 3.940038713477633*^9}, {
  3.940038815736082*^9, 3.940038870710004*^9}, {3.940038961291279*^9, 
  3.940038975684216*^9}, {3.940039038932872*^9, 3.940039390510627*^9}},
 CellLabel->"In[55]:=",ExpressionUUID->"8af7fe50-ce70-4116-96eb-12b2c60d0d9a"],

Cell[BoxData[
 RowBox[{"{", 
  RowBox[{
   RowBox[{"a", "\[Rule]", "0.005497441142857142`"}], ",", 
   RowBox[{"b", "\[Rule]", 
    RowBox[{"-", "10.442944372999996`"}]}], ",", 
   RowBox[{"c", "\[Rule]", "6.435374631957983`"}]}], "}"}]], "Output",
 CellChangeTimes->{
  3.9476936470991364`*^9, 3.9476946651655607`*^9, 3.947694695434106*^9, 
   3.94769503126966*^9, 3.947695064261264*^9, 3.94769509475871*^9, 
   3.947944670110898*^9, 3.947945537251925*^9, 3.947950943267784*^9, 
   3.947953169868902*^9, 3.9479533723512993`*^9, 3.948743714313787*^9, 
   3.948830758880205*^9, 3.9488322333775167`*^9, 3.948894782886636*^9, {
   3.948895123922276*^9, 3.948895144799842*^9}, 3.948895201222082*^9, 
   3.9489023372288723`*^9, 3.949083292462139*^9, 3.949165782708243*^9, 
   3.9492398445404263`*^9, 3.9492426352564497`*^9, 3.949424975029971*^9, 
   3.949431234948738*^9, 3.949431291440188*^9, 3.949524998567089*^9, 
   3.949527095514348*^9, 3.9495322109254227`*^9, 3.949688514628787*^9, 
   3.950016690832801*^9, 3.9500191060776043`*^9, 3.950783913042987*^9, 
   3.950785692459773*^9, 3.950786105294669*^9, 3.9507861917952414`*^9, 
   3.950786362604274*^9, 3.950786407621584*^9, 3.950787312303191*^9, 
   3.950787454092211*^9, 3.950794536660901*^9, 3.9507945677867804`*^9, {
   3.950795873969491*^9, 3.950795884119876*^9}, 3.950796351483526*^9, 
   3.9507968763245296`*^9, 3.9507969568083763`*^9, 3.950797043139226*^9, 
   3.950879388379039*^9, 3.95087942963103*^9, 3.950879721698938*^9, 
   3.951483040867991*^9, 3.9514863349978437`*^9, 3.951486597479631*^9, 
   3.951593631389717*^9, 3.951659483425132*^9, 3.95166133710301*^9, 
   3.951662784063645*^9, 3.9520079364270973`*^9},
 CellLabel->"Out[55]=",ExpressionUUID->"f45f36d3-3d44-4982-a41d-6e03354c4bc7"]
}, Open  ]],

Cell[BoxData[
 RowBox[{
  RowBox[{"(*", " ", 
   RowBox[{"Based", " ", "on", " ", "COPPER"}], "*)"}], "\[IndentingNewLine]", 
  RowBox[{
   RowBox[{
    RowBox[{"kCUIN2hF", "[", "x_", "]"}], ":=", 
    RowBox[{"hf", "[", 
     RowBox[{"x", ",", "0.148282", ",", "0.0368421", ",", "99.31552"}], 
     "]"}]}], "\[IndentingNewLine]", 
   RowBox[{
    RowBox[{"kCUIN2hFP", "=", 
     RowBox[{"Plot", "[", 
      RowBox[{
       RowBox[{"kCUIN2hF", "[", "x", "]"}], ",", 
       RowBox[{"{", 
        RowBox[{"x", ",", "0", ",", "500"}], "}"}], ",", 
       RowBox[{"PlotRange", "->", 
        RowBox[{"{", 
         RowBox[{
          RowBox[{"{", 
           RowBox[{"0", ",", "1.5"}], "}"}], ",", 
          RowBox[{"{", 
           RowBox[{"0", ",", "0.02"}], "}"}]}], "}"}]}]}], "]"}]}], ";"}], 
   "\[IndentingNewLine]", 
   RowBox[{
    RowBox[{"Show", "[", 
     RowBox[{"kCUIN2hFP", ",", "kCUIN2LP"}], "]"}], ";"}]}]}]], "Input",
 CellChangeTimes->{{3.940037576890325*^9, 3.9400375827670927`*^9}, {
  3.940037623808468*^9, 3.940037820091489*^9}, {3.940037901224875*^9, 
  3.940037920052112*^9}, {3.940038017720663*^9, 3.9400382051825123`*^9}, {
  3.940038295509193*^9, 3.9400383320522633`*^9}, {3.9400384057682056`*^9, 
  3.940038407172224*^9}, {3.9400384408221617`*^9, 3.940038463246393*^9}, {
  3.940038526727879*^9, 3.940038551000209*^9}, {3.940038600683213*^9, 
  3.940038601985058*^9}, {3.9400386320013533`*^9, 3.940038713477633*^9}, {
  3.940038815736082*^9, 3.940038870710004*^9}, {3.940038961291279*^9, 
  3.940038975684216*^9}, {3.940039038932872*^9, 3.940039397344391*^9}, {
  3.940039481300778*^9, 3.940039554679174*^9}, {3.940678569076157*^9, 
  3.9406785924978*^9}, {3.940678643036078*^9, 3.9406786601966467`*^9}, {
  3.9476935072031813`*^9, 3.947693527591383*^9}},
 CellLabel->"In[56]:=",ExpressionUUID->"a6425c8b-55e2-4d0b-95b6-9b32f48a9e44"]
}, Open  ]],

Cell[CellGroupData[{

Cell["Fit Heavy-Side Function to kMCUP", "Subsubsection",
 CellChangeTimes->{{3.940037576890325*^9, 3.9400375827670927`*^9}, {
  3.940037623808468*^9, 3.940037820091489*^9}, {3.940037901224875*^9, 
  3.940037920052112*^9}, {3.940038017720663*^9, 3.9400382051825123`*^9}, {
  3.940038295509193*^9, 3.9400383320522633`*^9}, {3.9400384057682056`*^9, 
  3.940038407172224*^9}, {3.9400384408221617`*^9, 3.940038463246393*^9}, {
  3.940038526727879*^9, 3.940038551000209*^9}, {3.940038600683213*^9, 
  3.940038601985058*^9}, {3.9400386320013533`*^9, 3.940038713477633*^9}, {
  3.940038815736082*^9, 3.940038870710004*^9}, {3.940038961291279*^9, 
  3.940038975684216*^9}, {3.940039038932872*^9, 3.940039397344391*^9}, {
  3.940039481300778*^9, 
  3.940039568357273*^9}},ExpressionUUID->"4cb6684c-0e22-4c99-ac6b-\
edc6c3138671"],

Cell[BoxData[{
 RowBox[{
  RowBox[{
   RowBox[{"kMCUPL", "=", 
    RowBox[{"cuSSRC", "[", 
     RowBox[{"[", 
      RowBox[{
       RowBox[{"3", ";;"}], ",", "13"}], "]"}], "]"}]}], ";"}], " ", 
  RowBox[{"(*", 
   RowBox[{
   "List", " ", "of", " ", "kMCUP", " ", "values", " ", "across", " ", 
    "states"}], "*)"}]}], "\[IndentingNewLine]", 
 RowBox[{
  RowBox[{
   RowBox[{"kMCUPf", "=", 
    RowBox[{"Partition", "[", 
     RowBox[{
      RowBox[{"Riffle", "[", 
       RowBox[{"cuvalues", ",", "kMCUPL"}], "]"}], ",", "2"}], "]"}]}], ";"}],
   " ", 
  RowBox[{"(*", 
   RowBox[{"Partitioning", " ", "kMCUPL", " ", "by", " ", "cuvalues"}], 
   "*)"}]}], "\[IndentingNewLine]", 
 RowBox[{
  RowBox[{"kMCUPLP", "=", 
   RowBox[{"ListPlot", "[", "kMCUPf", "]"}]}], ";"}]}], "Input",
 CellChangeTimes->{{3.940037576890325*^9, 3.9400375827670927`*^9}, {
  3.940037623808468*^9, 3.940037820091489*^9}, {3.940037901224875*^9, 
  3.940037920052112*^9}, {3.940038017720663*^9, 3.9400382051825123`*^9}, {
  3.940038295509193*^9, 3.9400383320522633`*^9}, {3.9400384057682056`*^9, 
  3.940038407172224*^9}, {3.9400384408221617`*^9, 3.940038463246393*^9}, {
  3.940038526727879*^9, 3.940038551000209*^9}, {3.940038600683213*^9, 
  3.940038601985058*^9}, {3.9400386320013533`*^9, 3.940038713477633*^9}, {
  3.940038815736082*^9, 3.940038870710004*^9}, {3.940038961291279*^9, 
  3.940038975684216*^9}, {3.940039038932872*^9, 3.940039397344391*^9}, {
  3.940039481300778*^9, 3.940039586699263*^9}, {3.940039624625514*^9, 
  3.9400396591315413`*^9}},
 CellLabel->"In[59]:=",ExpressionUUID->"94269d0f-9837-40d2-b0d1-6a64bd59581b"],

Cell[CellGroupData[{

Cell[BoxData[
 RowBox[{"FindFit", "[", 
  RowBox[{"kMCUPf", ",", 
   RowBox[{"hf", "[", 
    RowBox[{"x", ",", "a", ",", "b", ",", "c"}], "]"}], ",", 
   RowBox[{"{", 
    RowBox[{"a", ",", "b", ",", "c"}], "}"}], ",", "x", ",", " ", 
   RowBox[{"MaxIterations", "->", "Infinity"}]}], "]"}]], "Input",
 CellChangeTimes->{{3.940037576890325*^9, 3.9400375827670927`*^9}, {
  3.940037623808468*^9, 3.940037820091489*^9}, {3.940037901224875*^9, 
  3.940037920052112*^9}, {3.940038017720663*^9, 3.9400382051825123`*^9}, {
  3.940038295509193*^9, 3.9400383320522633`*^9}, {3.9400384057682056`*^9, 
  3.940038407172224*^9}, {3.9400384408221617`*^9, 3.940038463246393*^9}, {
  3.940038526727879*^9, 3.940038551000209*^9}, {3.940038600683213*^9, 
  3.940038601985058*^9}, {3.9400386320013533`*^9, 3.940038713477633*^9}, {
  3.940038815736082*^9, 3.940038870710004*^9}, {3.940038961291279*^9, 
  3.940038975684216*^9}, {3.940039038932872*^9, 3.940039397344391*^9}, {
  3.940039481300778*^9, 3.9400395890293913`*^9}, {3.940039664030373*^9, 
  3.940039665214425*^9}},
 CellLabel->"In[62]:=",ExpressionUUID->"dab75e09-6bd0-4beb-8a0e-925c7f81b308"],

Cell[BoxData[
 RowBox[{"{", 
  RowBox[{
   RowBox[{"a", "\[Rule]", "0.6868190854913034`"}], ",", 
   RowBox[{"b", "\[Rule]", "16.089850913776292`"}], ",", 
   RowBox[{"c", "\[Rule]", "0.8583196338919427`"}]}], "}"}]], "Output",
 CellChangeTimes->{
  3.9400397071400948`*^9, 3.940046334915906*^9, 3.940169333909296*^9, 
   3.940175734343783*^9, 3.94034328278174*^9, 3.940354488571982*^9, 
   3.940678449766492*^9, 3.940678671558031*^9, 3.940678706934518*^9, 
   3.940696278248439*^9, 3.94069631466824*^9, 3.940860474598234*^9, 
   3.9411248377764187`*^9, 3.941125287130479*^9, 3.941129571661303*^9, 
   3.942182890747912*^9, {3.94228944791299*^9, 3.942289474476816*^9}, 
   3.942831411184209*^9, 3.943563015360655*^9, 3.943565884777568*^9, 
   3.945279522484894*^9, 3.945281078953355*^9, 3.945797294121961*^9, 
   3.946023205798492*^9, 3.9460265933323193`*^9, 3.946053596617899*^9, {
   3.9460540636975594`*^9, 3.9460540747291117`*^9}, {3.9461220932311296`*^9, 
   3.946122096643075*^9}, 3.946122501425672*^9, 3.9461227799567966`*^9, 
   3.946723505175153*^9, 3.9467241211728697`*^9, 3.9476841514701777`*^9, 
   3.947693647162034*^9, 3.9476946652298927`*^9, 3.9476946955166883`*^9, 
   3.9476950313648767`*^9, 3.9476950643641043`*^9, 3.947695094880253*^9, 
   3.9479446701471043`*^9, 3.947945537322106*^9, 3.947950943342697*^9, 
   3.947953169925435*^9, 3.94795337247196*^9, 3.948743714363839*^9, 
   3.9488307589191847`*^9, 3.948832233449218*^9, 3.948894782990315*^9, {
   3.9488951240260344`*^9, 3.948895144887102*^9}, 3.948895201315462*^9, 
   3.9489023373131323`*^9, 3.949083292500599*^9, 3.949165782769991*^9, 
   3.949239844587597*^9, 3.949242635305448*^9, 3.9494249750723677`*^9, 
   3.949431235016547*^9, 3.9494312914875917`*^9, 3.949524998617228*^9, 
   3.949527095581099*^9, 3.949532211010407*^9, 3.94968851468576*^9, 
   3.950016690888372*^9, 3.950019106122106*^9, 3.950783913082209*^9, 
   3.950785692498893*^9, 3.9507861053335114`*^9, 3.950786191856473*^9, 
   3.950786362653425*^9, 3.950786407665262*^9, 3.950787312346312*^9, 
   3.950787454132997*^9, 3.950794536746027*^9, 3.950794567862011*^9, {
   3.950795874031047*^9, 3.950795884173779*^9}, 3.950796351616632*^9, 
   3.9507968764528522`*^9, 3.950796956909725*^9, 3.950797043241993*^9, 
   3.950879388430284*^9, 3.950879429663362*^9, 3.950879721739262*^9, 
   3.9514830409400454`*^9, 3.95148633510145*^9, 3.951486597543096*^9, 
   3.951593631437364*^9, 3.951659483483189*^9, 3.9516613372171297`*^9, 
   3.951662784158175*^9, 3.952007936486339*^9},
 CellLabel->"Out[62]=",ExpressionUUID->"60bbf12f-8304-4234-8f16-0ef8b44e3492"]
}, Open  ]],

Cell[BoxData[
 RowBox[{
  RowBox[{"(*", " ", 
   RowBox[{
   "These", " ", "values", " ", "were", " ", "obtained", " ", "by", " ", 
    "fitting", " ", "to", " ", "the", " ", "midpoint", " ", "of", " ", "the", 
    " ", "last", " ", "two", " ", "data", " ", "points"}], "*)"}], 
  "\[IndentingNewLine]", 
  RowBox[{
   RowBox[{
    RowBox[{"kMCUPhF", "[", "x_", "]"}], ":=", 
    RowBox[{"hf", "[", 
     RowBox[{"x", ",", "2", ",", "3.96284", ",", "1.39503"}], "]"}]}], 
   "\[IndentingNewLine]", 
   RowBox[{
    RowBox[{"kMCUPhFP", "=", 
     RowBox[{"Plot", "[", 
      RowBox[{
       RowBox[{"kMCUPhF", "[", "x", "]"}], ",", 
       RowBox[{"{", 
        RowBox[{"x", ",", "0", ",", "500"}], "}"}], ",", 
       RowBox[{"PlotRange", "->", 
        RowBox[{"{", 
         RowBox[{
          RowBox[{"{", 
           RowBox[{"0", ",", "1.5"}], "}"}], ",", 
          RowBox[{"{", 
           RowBox[{"0", ",", "0.02"}], "}"}]}], "}"}]}]}], "]"}]}], ";"}], 
   "\[IndentingNewLine]", 
   RowBox[{
    RowBox[{"Show", "[", 
     RowBox[{"kMCUPhFP", ",", "kMCUPLP"}], "]"}], ";"}]}]}]], "Input",
 CellChangeTimes->{{3.940037576890325*^9, 3.9400375827670927`*^9}, {
  3.940037623808468*^9, 3.940037820091489*^9}, {3.940037901224875*^9, 
  3.940037920052112*^9}, {3.940038017720663*^9, 3.9400382051825123`*^9}, {
  3.940038295509193*^9, 3.9400383320522633`*^9}, {3.9400384057682056`*^9, 
  3.940038407172224*^9}, {3.9400384408221617`*^9, 3.940038463246393*^9}, {
  3.940038526727879*^9, 3.940038551000209*^9}, {3.940038600683213*^9, 
  3.940038601985058*^9}, {3.9400386320013533`*^9, 3.940038713477633*^9}, {
  3.940038815736082*^9, 3.940038870710004*^9}, {3.940038961291279*^9, 
  3.940038975684216*^9}, {3.940039038932872*^9, 3.940039397344391*^9}, {
  3.940039481300778*^9, 3.94003961151783*^9}, {3.940039669468914*^9, 
  3.9400397120277987`*^9}, {3.947693553704405*^9, 3.9476935548365393`*^9}, {
  3.947945488330884*^9, 3.9479455001049232`*^9}},
 CellLabel->"In[63]:=",ExpressionUUID->"d8809f0d-cf22-4ea2-a3af-62126f0d60c8"]
}, Open  ]],

Cell[CellGroupData[{

Cell["Fit Heavy-Side Function to kMOTH", "Subsubsection",
 CellChangeTimes->{{3.940037576890325*^9, 3.9400375827670927`*^9}, {
  3.940037623808468*^9, 3.940037820091489*^9}, {3.940037901224875*^9, 
  3.940037920052112*^9}, {3.940038017720663*^9, 3.9400382051825123`*^9}, {
  3.940038295509193*^9, 3.9400383320522633`*^9}, {3.9400384057682056`*^9, 
  3.940038407172224*^9}, {3.9400384408221617`*^9, 3.940038463246393*^9}, {
  3.940038526727879*^9, 3.940038551000209*^9}, {3.940038600683213*^9, 
  3.940038601985058*^9}, {3.9400386320013533`*^9, 3.940038713477633*^9}, {
  3.940038815736082*^9, 3.940038870710004*^9}, {3.940038961291279*^9, 
  3.940038975684216*^9}, {3.940039038932872*^9, 3.940039397344391*^9}, {
  3.940039481300778*^9, 3.94003961151783*^9}, {3.940039669468914*^9, 
  3.940039735073637*^9}},ExpressionUUID->"b20c70b3-cf8c-4907-bdbc-\
77facac681dc"],

Cell[BoxData[{
 RowBox[{
  RowBox[{
   RowBox[{"kMOTHL", "=", 
    RowBox[{"cuSSRC", "[", 
     RowBox[{"[", 
      RowBox[{
       RowBox[{"3", ";;"}], ",", "15"}], "]"}], "]"}]}], ";"}], " ", 
  RowBox[{"(*", 
   RowBox[{
   "List", " ", "of", " ", "kMOTH", " ", "values", " ", "across", " ", 
    "states"}], "*)"}]}], "\[IndentingNewLine]", 
 RowBox[{
  RowBox[{
   RowBox[{"kMOTHf", "=", 
    RowBox[{"Partition", "[", 
     RowBox[{
      RowBox[{"Riffle", "[", 
       RowBox[{"cuvalues", ",", "kMOTHL"}], "]"}], ",", "2"}], "]"}]}], ";"}],
   " ", 
  RowBox[{"(*", 
   RowBox[{"Partitioning", " ", "kMOTHL", " ", "by", " ", "cuvalues"}], 
   "*)"}]}], "\[IndentingNewLine]", 
 RowBox[{
  RowBox[{"kMOTHLP", "=", 
   RowBox[{"ListPlot", "[", "kMOTHf", "]"}]}], ";"}]}], "Input",
 CellChangeTimes->{{3.940037576890325*^9, 3.9400375827670927`*^9}, {
  3.940037623808468*^9, 3.940037820091489*^9}, {3.940037901224875*^9, 
  3.940037920052112*^9}, {3.940038017720663*^9, 3.9400382051825123`*^9}, {
  3.940038295509193*^9, 3.9400383320522633`*^9}, {3.9400384057682056`*^9, 
  3.940038407172224*^9}, {3.9400384408221617`*^9, 3.940038463246393*^9}, {
  3.940038526727879*^9, 3.940038551000209*^9}, {3.940038600683213*^9, 
  3.940038601985058*^9}, {3.9400386320013533`*^9, 3.940038713477633*^9}, {
  3.940038815736082*^9, 3.940038870710004*^9}, {3.940038961291279*^9, 
  3.940038975684216*^9}, {3.940039038932872*^9, 3.940039397344391*^9}, {
  3.940039481300778*^9, 3.94003961151783*^9}, {3.940039669468914*^9, 
  3.940039785944954*^9}},
 CellLabel->"In[66]:=",ExpressionUUID->"9e050f03-27bd-4747-9425-c7e1facfa7b6"],

Cell[CellGroupData[{

Cell[BoxData[
 RowBox[{"FindFit", "[", 
  RowBox[{"kMOTHf", ",", 
   RowBox[{"hf", "[", 
    RowBox[{"x", ",", "a", ",", "b", ",", "c"}], "]"}], ",", 
   RowBox[{"{", 
    RowBox[{"a", ",", "b", ",", "c"}], "}"}], ",", "x", ",", " ", 
   RowBox[{"MaxIterations", "->", "Infinity"}]}], "]"}]], "Input",
 CellChangeTimes->{{3.940037576890325*^9, 3.9400375827670927`*^9}, {
  3.940037623808468*^9, 3.940037820091489*^9}, {3.940037901224875*^9, 
  3.940037920052112*^9}, {3.940038017720663*^9, 3.9400382051825123`*^9}, {
  3.940038295509193*^9, 3.9400383320522633`*^9}, {3.9400384057682056`*^9, 
  3.940038407172224*^9}, {3.9400384408221617`*^9, 3.940038463246393*^9}, {
  3.940038526727879*^9, 3.940038551000209*^9}, {3.940038600683213*^9, 
  3.940038601985058*^9}, {3.9400386320013533`*^9, 3.940038713477633*^9}, {
  3.940038815736082*^9, 3.940038870710004*^9}, {3.940038961291279*^9, 
  3.940038975684216*^9}, {3.940039038932872*^9, 3.940039397344391*^9}, {
  3.940039481300778*^9, 3.94003961151783*^9}, {3.940039669468914*^9, 
  3.940039748747304*^9}, {3.9400397889981318`*^9, 3.940039789784774*^9}},
 CellLabel->"In[69]:=",ExpressionUUID->"b5f8f282-ccc8-4d6e-9e96-5b335ada5236"],

Cell[BoxData[
 RowBox[{"{", 
  RowBox[{
   RowBox[{"a", "\[Rule]", "1.4301819595364995`"}], ",", 
   RowBox[{"b", "\[Rule]", "16.33034847311926`"}], ",", 
   RowBox[{"c", "\[Rule]", "0.8669928261046982`"}]}], "}"}]], "Output",
 CellChangeTimes->{
  3.940039817137155*^9, 3.9400463415010443`*^9, 3.9401693399883003`*^9, 
   3.940175741179926*^9, 3.940343290496612*^9, 3.940354488611287*^9, 
   3.9406784498047857`*^9, 3.940678671616465*^9, 3.940678706977343*^9, 
   3.940696278296467*^9, 3.940696314729863*^9, 3.94086047463233*^9, 
   3.941124837847394*^9, 3.941125287165947*^9, 3.941129571742201*^9, 
   3.942182890831071*^9, {3.94228944799131*^9, 3.942289474558043*^9}, 
   3.942831411288315*^9, 3.943563015424109*^9, 3.943565884816139*^9, 
   3.9452795225346107`*^9, 3.9452810790143003`*^9, 3.945797294182394*^9, 
   3.946023205862049*^9, 3.946026593391878*^9, 3.9460535966760406`*^9, {
   3.946054063757929*^9, 3.946054074772544*^9}, {3.946122093279151*^9, 
   3.946122096701481*^9}, 3.946122501475033*^9, 3.946122780028762*^9, 
   3.946723505252096*^9, 3.9467241212400627`*^9, 3.947684151530492*^9, 
   3.9476936472665577`*^9, 3.947694665289865*^9, 3.947694695581574*^9, 
   3.947695031482877*^9, 3.947695064480731*^9, 3.947695095001655*^9, 
   3.947944670204708*^9, 3.94794553739577*^9, 3.9479509434422417`*^9, 
   3.947953169982359*^9, 3.947953372606793*^9, 3.948743714424917*^9, 
   3.948830758969961*^9, 3.94883223351047*^9, 3.9488947830743093`*^9, {
   3.948895124140662*^9, 3.948895144960299*^9}, 3.948895201416329*^9, 
   3.948902337409251*^9, 3.9490832925497227`*^9, 3.94916578285061*^9, 
   3.9492398446328487`*^9, 3.94924263535112*^9, 3.949424975136178*^9, 
   3.9494312350913067`*^9, 3.9494312915342817`*^9, 3.949524998687056*^9, 
   3.949527095669044*^9, 3.949532211056539*^9, 3.949688514754778*^9, 
   3.950016690952581*^9, 3.9500191061819887`*^9, 3.9507839131415577`*^9, 
   3.95078569253723*^9, 3.950786105366755*^9, 3.950786191918105*^9, 
   3.950786362697353*^9, 3.950786407704174*^9, 3.950787312389166*^9, 
   3.950787454175096*^9, 3.950794536839547*^9, 3.9507945679302673`*^9, {
   3.9507958741065683`*^9, 3.9507958842270117`*^9}, 3.950796351726038*^9, 
   3.950796876566155*^9, 3.950796956999263*^9, 3.950797043350953*^9, 
   3.950879388479838*^9, 3.95087942969658*^9, 3.950879721778307*^9, 
   3.951483041012759*^9, 3.9514863352011766`*^9, 3.95148659761763*^9, 
   3.951593631481851*^9, 3.9516594835612803`*^9, 3.9516613373302803`*^9, 
   3.951662784257242*^9, 3.952007936553733*^9},
 CellLabel->"Out[69]=",ExpressionUUID->"13897373-e0e2-4ac4-9205-08468587364a"]
}, Open  ]],

Cell[BoxData[
 RowBox[{
  RowBox[{"(*", " ", 
   RowBox[{
   "These", " ", "values", " ", "were", " ", "obtained", " ", "by", " ", 
    "fitting", " ", "to", " ", "the", " ", "midpoint", " ", "of", " ", "the", 
    " ", "last", " ", "two", " ", "data", " ", "points"}], "*)"}], 
  "\[IndentingNewLine]", 
  RowBox[{
   RowBox[{
    RowBox[{"kMOTHhF", "[", "x_", "]"}], ":=", 
    RowBox[{"hf", "[", 
     RowBox[{"x", ",", "2", ",", "6.31935", ",", "1.07891"}], "]"}]}], 
   "\[IndentingNewLine]", 
   RowBox[{
    RowBox[{"kMOTHhFP", "=", 
     RowBox[{"Plot", "[", 
      RowBox[{
       RowBox[{"kMOTHhF", "[", "x", "]"}], ",", 
       RowBox[{"{", 
        RowBox[{"x", ",", "0", ",", "500"}], "}"}], ",", 
       RowBox[{"PlotRange", "->", 
        RowBox[{"{", 
         RowBox[{
          RowBox[{"{", 
           RowBox[{"0", ",", "1.5"}], "}"}], ",", 
          RowBox[{"{", 
           RowBox[{"0", ",", "0.02"}], "}"}]}], "}"}]}]}], "]"}]}], ";"}], 
   "\[IndentingNewLine]", 
   RowBox[{
    RowBox[{"Show", "[", 
     RowBox[{"kMOTHhFP", ",", "kMOTHLP"}], "]"}], ";"}]}]}]], "Input",
 CellChangeTimes->{{3.940037576890325*^9, 3.9400375827670927`*^9}, {
   3.940037623808468*^9, 3.940037820091489*^9}, {3.940037901224875*^9, 
   3.940037920052112*^9}, {3.940038017720663*^9, 3.9400382051825123`*^9}, {
   3.940038295509193*^9, 3.9400383320522633`*^9}, {3.9400384057682056`*^9, 
   3.940038407172224*^9}, {3.9400384408221617`*^9, 3.940038463246393*^9}, {
   3.940038526727879*^9, 3.940038551000209*^9}, {3.940038600683213*^9, 
   3.940038601985058*^9}, {3.9400386320013533`*^9, 3.940038713477633*^9}, {
   3.940038815736082*^9, 3.940038870710004*^9}, {3.940038961291279*^9, 
   3.940038975684216*^9}, {3.940039038932872*^9, 3.940039397344391*^9}, {
   3.940039481300778*^9, 3.94003961151783*^9}, {3.940039669468914*^9, 
   3.940039752327365*^9}, {3.9400397969974613`*^9, 3.940039857586329*^9}, 
   3.940678674432787*^9, {3.94769358164914*^9, 3.947693581896509*^9}},
 CellLabel->"In[70]:=",ExpressionUUID->"e2161897-5a26-4e2b-b2f1-07921a0a786a"],

Cell[CellGroupData[{

Cell[BoxData[
 RowBox[{"Print", "[", "\"\<Logistic functions created.\>\"", "]"}]], "Input",\

 CellChangeTimes->{{3.940037576890325*^9, 3.9400375827670927`*^9}, {
  3.940037623808468*^9, 3.940037820091489*^9}, {3.940037901224875*^9, 
  3.940037920052112*^9}, {3.940038017720663*^9, 3.9400382051825123`*^9}, {
  3.940038295509193*^9, 3.9400383320522633`*^9}, {3.9400384057682056`*^9, 
  3.940038407172224*^9}, {3.9400384408221617`*^9, 3.940038463246393*^9}, {
  3.940038526727879*^9, 3.940038551000209*^9}, {3.940038600683213*^9, 
  3.940038601985058*^9}, {3.9400386320013533`*^9, 3.940038713477633*^9}, {
  3.940038815736082*^9, 3.940038870710004*^9}, {3.940038961291279*^9, 
  3.940038975684216*^9}, {3.940039038932872*^9, 3.940039397344391*^9}, {
  3.940039481300778*^9, 3.94003961151783*^9}, {3.940039669468914*^9, 
  3.940039752327365*^9}, {3.9400397969974613`*^9, 3.940039857586329*^9}, {
  3.940678674432787*^9, 3.940678702454994*^9}},
 CellLabel->"In[73]:=",ExpressionUUID->"62e4e2e8-9700-477c-8e71-5762c4210679"],

Cell[BoxData["\<\"Logistic functions created.\"\>"], "Print",
 CellChangeTimes->{
  3.94067870700774*^9, 3.9406962783219357`*^9, 3.940696314761495*^9, 
   3.940860474652709*^9, 3.9411248378804903`*^9, 3.941125287191359*^9, 
   3.9411295718150873`*^9, 3.9421828908789186`*^9, {3.942289448034298*^9, 
   3.942289474607635*^9}, 3.942831411351676*^9, 3.943563015452106*^9, 
   3.9435658848429527`*^9, 3.9452795225590143`*^9, 3.945281079042389*^9, 
   3.945797294215109*^9, 3.946023205888472*^9, 3.946026593419078*^9, 
   3.946053596701446*^9, {3.946054063785302*^9, 3.946054074798128*^9}, {
   3.946122093305591*^9, 3.946122096729095*^9}, 3.946122501500504*^9, 
   3.946122780087812*^9, 3.946723505291685*^9, 3.946724121288661*^9, 
   3.94768415155923*^9, 3.9476936473041677`*^9, 3.947694665331992*^9, 
   3.947694695622334*^9, 3.947695031548106*^9, 3.947695064550269*^9, 
   3.947695095091552*^9, 3.947944670230229*^9, 3.947945537426652*^9, 
   3.947950943482834*^9, 3.947953170022908*^9, 3.947953372688177*^9, 
   3.948743714446747*^9, 3.948830759011882*^9, 3.948832233557146*^9, 
   3.9488947831372843`*^9, {3.948895124247343*^9, 3.948895145021854*^9}, 
   3.94889520148693*^9, 3.948902337476818*^9, 3.9490832925704803`*^9, 
   3.94916578288448*^9, 3.949239844664596*^9, 3.949242635384201*^9, 
   3.949424975166206*^9, 3.949431235135015*^9, 3.949431291571533*^9, 
   3.9495249987142076`*^9, 3.9495270957025948`*^9, 3.949532211097289*^9, 
   3.949688514783059*^9, 3.9500166909838123`*^9, 3.950019106208221*^9, 
   3.9507839131664667`*^9, 3.950785692563559*^9, 3.950786105390977*^9, 
   3.950786191976688*^9, 3.950786362731131*^9, 3.950786407735484*^9, 
   3.95078731241964*^9, 3.9507874542048063`*^9, 3.950794536878655*^9, 
   3.950794567993325*^9, {3.950795874150262*^9, 3.950795884278372*^9}, 
   3.950796351812574*^9, 3.950796876650337*^9, 3.950796957069776*^9, 
   3.950797043422996*^9, 3.950879388515539*^9, 3.950879429718631*^9, 
   3.950879721806758*^9, 3.951483041053713*^9, 3.9514863352941523`*^9, 
   3.951486597673183*^9, 3.951593631513171*^9, 3.95165948362908*^9, 
   3.951661337408918*^9, 3.9516627843244877`*^9, 3.952007936596301*^9},
 CellLabel->
  "During evaluation of \
In[73]:=",ExpressionUUID->"5c6d7cd9-f9fc-4e56-a3e0-06c66d4cc4fa"]
}, Open  ]]
}, Open  ]]
}, Open  ]]
}, Open  ]],

Cell[CellGroupData[{

Cell["Creating the System of ODEs", "Section",
 CellChangeTimes->{{3.940037576890325*^9, 3.9400375827670927`*^9}, {
   3.940037623808468*^9, 3.940037820091489*^9}, {3.940037901224875*^9, 
   3.940037920052112*^9}, {3.940038017720663*^9, 3.9400382051825123`*^9}, {
   3.940038295509193*^9, 3.9400383320522633`*^9}, {3.9400384057682056`*^9, 
   3.940038407172224*^9}, {3.9400384408221617`*^9, 3.940038463246393*^9}, {
   3.940038526727879*^9, 3.940038551000209*^9}, {3.940038600683213*^9, 
   3.940038601985058*^9}, {3.9400386320013533`*^9, 3.940038713477633*^9}, {
   3.940038815736082*^9, 3.940038870710004*^9}, {3.940038961291279*^9, 
   3.940038975684216*^9}, {3.940039038932872*^9, 3.940039397344391*^9}, {
   3.940039481300778*^9, 3.94003961151783*^9}, {3.940039669468914*^9, 
   3.940039752327365*^9}, {3.9400397969974613`*^9, 3.940039873837035*^9}, 
   3.940046089660437*^9, {3.941124854467327*^9, 
   3.941124855603875*^9}},ExpressionUUID->"ae8d4af7-1757-41e1-9f4d-\
f709711e3403"],

Cell["\<\
In this section, we can solve the system at each of the 7 steady states.\
\>", "Text",
 CellChangeTimes->{{3.940037576890325*^9, 3.9400375827670927`*^9}, {
  3.940037623808468*^9, 3.940037820091489*^9}, {3.940037901224875*^9, 
  3.940037920052112*^9}, {3.940038017720663*^9, 3.9400382051825123`*^9}, {
  3.940038295509193*^9, 3.9400383320522633`*^9}, {3.9400384057682056`*^9, 
  3.940038407172224*^9}, {3.9400384408221617`*^9, 3.940038463246393*^9}, {
  3.940038526727879*^9, 3.940038551000209*^9}, {3.940038600683213*^9, 
  3.940038601985058*^9}, {3.9400386320013533`*^9, 3.940038713477633*^9}, {
  3.940038815736082*^9, 3.940038870710004*^9}, {3.940038961291279*^9, 
  3.940038975684216*^9}, {3.940039038932872*^9, 3.940039397344391*^9}, {
  3.940039481300778*^9, 3.94003961151783*^9}, {3.940039669468914*^9, 
  3.940039752327365*^9}, {3.9400397969974613`*^9, 3.940039873837035*^9}, {
  3.9400460954703712`*^9, 
  3.9400461224849567`*^9}},ExpressionUUID->"533ad861-42ed-4ae4-b6f4-\
9fceacacb825"],

Cell[CellGroupData[{

Cell["Parameter Values", "Subsection",
 CellChangeTimes->{{3.940037576890325*^9, 3.9400375827670927`*^9}, {
  3.940037623808468*^9, 3.940037820091489*^9}, {3.940037901224875*^9, 
  3.940037920052112*^9}, {3.940038017720663*^9, 3.9400382051825123`*^9}, {
  3.940038295509193*^9, 3.9400383320522633`*^9}, {3.9400384057682056`*^9, 
  3.940038407172224*^9}, {3.9400384408221617`*^9, 3.940038463246393*^9}, {
  3.940038526727879*^9, 3.940038551000209*^9}, {3.940038600683213*^9, 
  3.940038601985058*^9}, {3.9400386320013533`*^9, 3.940038713477633*^9}, {
  3.940038815736082*^9, 3.940038870710004*^9}, {3.940038961291279*^9, 
  3.940038975684216*^9}, {3.940039038932872*^9, 3.940039397344391*^9}, {
  3.940039481300778*^9, 3.94003961151783*^9}, {3.940039669468914*^9, 
  3.940039752327365*^9}, {3.9400397969974613`*^9, 3.940039872052266*^9}, {
  3.9400399082168694`*^9, 
  3.940039912026106*^9}},ExpressionUUID->"00f93cf2-478a-4299-b1fd-\
ed9048f330fa"],

Cell[BoxData[{
 RowBox[{
  RowBox[{"alpha", "=", "0.003333"}], ";"}], "\[IndentingNewLine]", 
 RowBox[{
  RowBox[{"state", " ", "=", " ", "1"}], ";"}], "\[IndentingNewLine]", 
 RowBox[{
  RowBox[{"COPPER", "=", 
   RowBox[{"coppervalues", "[", 
    RowBox[{"[", "state", "]"}], "]"}]}], ";"}], "\[IndentingNewLine]", 
 RowBox[{
  RowBox[{"KM1", "=", "2"}], ";"}], "\[IndentingNewLine]", 
 RowBox[{
  RowBox[{"KM2", "=", "35"}], ";"}]}], "Input",
 CellChangeTimes->{{3.940037576890325*^9, 3.9400375827670927`*^9}, {
  3.940037623808468*^9, 3.940037820091489*^9}, {3.940037901224875*^9, 
  3.940037920052112*^9}, {3.940038017720663*^9, 3.9400382051825123`*^9}, {
  3.940038295509193*^9, 3.9400383320522633`*^9}, {3.9400384057682056`*^9, 
  3.940038407172224*^9}, {3.9400384408221617`*^9, 3.940038463246393*^9}, {
  3.940038526727879*^9, 3.940038551000209*^9}, {3.940038600683213*^9, 
  3.940038601985058*^9}, {3.9400386320013533`*^9, 3.940038713477633*^9}, {
  3.940038815736082*^9, 3.940038870710004*^9}, {3.940038961291279*^9, 
  3.940038975684216*^9}, {3.940039038932872*^9, 3.940039397344391*^9}, {
  3.940039481300778*^9, 3.94003961151783*^9}, {3.940039669468914*^9, 
  3.940039752327365*^9}, {3.9400397969974613`*^9, 3.940039872052266*^9}, {
  3.9400399082168694`*^9, 3.940039950811315*^9}, {3.94004009433386*^9, 
  3.940040105125177*^9}},
 CellLabel->"In[74]:=",ExpressionUUID->"dd91e7dc-1b13-4008-a296-adb0090fedf8"]
}, Open  ]],

Cell[CellGroupData[{

Cell["Components", "Subsection",
 CellChangeTimes->{{3.940037576890325*^9, 3.9400375827670927`*^9}, {
  3.940037623808468*^9, 3.940037820091489*^9}, {3.940037901224875*^9, 
  3.940037920052112*^9}, {3.940038017720663*^9, 3.9400382051825123`*^9}, {
  3.940038295509193*^9, 3.9400383320522633`*^9}, {3.9400384057682056`*^9, 
  3.940038407172224*^9}, {3.9400384408221617`*^9, 3.940038463246393*^9}, {
  3.940038526727879*^9, 3.940038551000209*^9}, {3.940038600683213*^9, 
  3.940038601985058*^9}, {3.9400386320013533`*^9, 3.940038713477633*^9}, {
  3.940038815736082*^9, 3.940038870710004*^9}, {3.940038961291279*^9, 
  3.940038975684216*^9}, {3.940039038932872*^9, 3.940039397344391*^9}, {
  3.940039481300778*^9, 3.94003961151783*^9}, {3.940039669468914*^9, 
  3.940039752327365*^9}, {3.9400397969974613`*^9, 3.940039872052266*^9}, {
  3.9400399082168694`*^9, 
  3.940039959294136*^9}},ExpressionUUID->"970ee6cd-3f73-4aa6-b225-\
7507f632a51c"],

Cell[BoxData[{
 RowBox[{
  RowBox[{
   RowBox[{"ucf", "[", "t_", "]"}], ":=", 
   RowBox[{"List", "[", 
    RowBox[{
     RowBox[{"aMAC", "[", "t", "]"}], ",", 
     RowBox[{"aACE", "[", "t", "]"}], ",", 
     RowBox[{"aOTH", "[", "t", "]"}], ",", 
     RowBox[{"aCUP", "[", "t", "]"}], ",", 
     RowBox[{"CTR", "[", "t", "]"}], ",", 
     RowBox[{"CU", "[", "t", "]"}], ",", 
     RowBox[{"MAC", "[", "t", "]"}], ",", 
     RowBox[{"ACE", "[", "t", "]"}], ",", 
     RowBox[{"CUP", "[", "t", "]"}], ",", 
     RowBox[{"OTH", "[", "t", "]"}]}], "]"}]}], 
  ";"}], "\[IndentingNewLine]", 
 RowBox[{
  RowBox[{"ufc", "=", 
   RowBox[{"List", "[", 
    RowBox[{
    "aMAC", ",", "aACE", ",", "aOTH", ",", "aCUP", ",", "CTR", ",", "CU", ",",
      "MAC", ",", "ACE", ",", "CUP", ",", "OTH"}], "]"}]}], ";"}]}], "Input",
 CellChangeTimes->{{3.940037576890325*^9, 3.9400375827670927`*^9}, {
  3.940037623808468*^9, 3.940037820091489*^9}, {3.940037901224875*^9, 
  3.940037920052112*^9}, {3.940038017720663*^9, 3.9400382051825123`*^9}, {
  3.940038295509193*^9, 3.9400383320522633`*^9}, {3.9400384057682056`*^9, 
  3.940038407172224*^9}, {3.9400384408221617`*^9, 3.940038463246393*^9}, {
  3.940038526727879*^9, 3.940038551000209*^9}, {3.940038600683213*^9, 
  3.940038601985058*^9}, {3.9400386320013533`*^9, 3.940038713477633*^9}, {
  3.940038815736082*^9, 3.940038870710004*^9}, {3.940038961291279*^9, 
  3.940038975684216*^9}, {3.940039038932872*^9, 3.940039397344391*^9}, {
  3.940039481300778*^9, 3.94003961151783*^9}, {3.940039669468914*^9, 
  3.940039752327365*^9}, {3.9400397969974613`*^9, 3.940039872052266*^9}, {
  3.9400399082168694`*^9, 3.9400400130663443`*^9}},
 CellLabel->"In[79]:=",ExpressionUUID->"e158ec08-6687-4c51-bcfd-2e078523fef5"]
}, Open  ]],

Cell[CellGroupData[{

Cell["Component Steady-State Concentrations", "Subsection",
 CellChangeTimes->{{3.940037576890325*^9, 3.9400375827670927`*^9}, {
  3.940037623808468*^9, 3.940037820091489*^9}, {3.940037901224875*^9, 
  3.940037920052112*^9}, {3.940038017720663*^9, 3.9400382051825123`*^9}, {
  3.940038295509193*^9, 3.9400383320522633`*^9}, {3.9400384057682056`*^9, 
  3.940038407172224*^9}, {3.9400384408221617`*^9, 3.940038463246393*^9}, {
  3.940038526727879*^9, 3.940038551000209*^9}, {3.940038600683213*^9, 
  3.940038601985058*^9}, {3.9400386320013533`*^9, 3.940038713477633*^9}, {
  3.940038815736082*^9, 3.940038870710004*^9}, {3.940038961291279*^9, 
  3.940038975684216*^9}, {3.940039038932872*^9, 3.940039397344391*^9}, {
  3.940039481300778*^9, 3.94003961151783*^9}, {3.940039669468914*^9, 
  3.940039752327365*^9}, {3.9400397969974613`*^9, 3.940039872052266*^9}, {
  3.9400399082168694`*^9, 
  3.9400400324707327`*^9}},ExpressionUUID->"ce7dc111-2d3c-415f-93ed-\
1fe3df413ea3"],

Cell[BoxData[{
 RowBox[{
  RowBox[{"aMACm", "=", 
   RowBox[{"aMACss", "[", 
    RowBox[{"[", "state", "]"}], "]"}]}], ";"}], "\[IndentingNewLine]", 
 RowBox[{
  RowBox[{"aACEm", "=", 
   RowBox[{"aACEss", "[", 
    RowBox[{"[", "state", "]"}], "]"}]}], ";"}], "\n", 
 RowBox[{
  RowBox[{"aOTHm", "=", 
   RowBox[{"aOTHss", "[", 
    RowBox[{"[", "state", "]"}], "]"}]}], ";"}], "\[IndentingNewLine]", 
 RowBox[{
  RowBox[{"aCUPm", "=", 
   RowBox[{"aCUPss", "[", 
    RowBox[{"[", "state", "]"}], "]"}]}], ";"}], "\[IndentingNewLine]", 
 RowBox[{
  RowBox[{"CTRm", "=", 
   RowBox[{"CTRss", "[", 
    RowBox[{"[", "state", "]"}], "]"}]}], ";"}], "\n", 
 RowBox[{
  RowBox[{"CUm", "=", 
   RowBox[{"CUss", "[", 
    RowBox[{"[", "state", "]"}], "]"}]}], ";"}], "\[IndentingNewLine]", 
 RowBox[{
  RowBox[{"MACm", "=", 
   RowBox[{"MACss", "[", 
    RowBox[{"[", "state", "]"}], "]"}]}], ";"}], "\[IndentingNewLine]", 
 RowBox[{
  RowBox[{"ACEm", "=", 
   RowBox[{"ACEss", "[", 
    RowBox[{"[", "state", "]"}], "]"}]}], ";"}], "\n", 
 RowBox[{
  RowBox[{"CUPm", "=", 
   RowBox[{"CUPss", "[", 
    RowBox[{"[", "state", "]"}], "]"}]}], ";"}], "\n", 
 RowBox[{
  RowBox[{"OTHm", "=", 
   RowBox[{"OTHss", "[", 
    RowBox[{"[", "state", "]"}], "]"}]}], ";"}]}], "Input",
 CellChangeTimes->{{3.940037576890325*^9, 3.9400375827670927`*^9}, {
  3.940037623808468*^9, 3.940037820091489*^9}, {3.940037901224875*^9, 
  3.940037920052112*^9}, {3.940038017720663*^9, 3.9400382051825123`*^9}, {
  3.940038295509193*^9, 3.9400383320522633`*^9}, {3.9400384057682056`*^9, 
  3.940038407172224*^9}, {3.9400384408221617`*^9, 3.940038463246393*^9}, {
  3.940038526727879*^9, 3.940038551000209*^9}, {3.940038600683213*^9, 
  3.940038601985058*^9}, {3.9400386320013533`*^9, 3.940038713477633*^9}, {
  3.940038815736082*^9, 3.940038870710004*^9}, {3.940038961291279*^9, 
  3.940038975684216*^9}, {3.940039038932872*^9, 3.940039397344391*^9}, {
  3.940039481300778*^9, 3.94003961151783*^9}, {3.940039669468914*^9, 
  3.940039752327365*^9}, {3.9400397969974613`*^9, 3.940039872052266*^9}, {
  3.9400399082168694`*^9, 3.94004006241615*^9}, {3.940040133061595*^9, 
  3.9400402380558863`*^9}},
 CellLabel->"In[81]:=",ExpressionUUID->"0bbb2f69-92e5-4908-a561-d3952ad8542a"],

Cell[BoxData[
 RowBox[{
  RowBox[{"ucfss1", "=", 
   RowBox[{"List", "[", 
    RowBox[{
    "aMACm", ",", "aACEm", ",", "aOTHm", ",", "aCUPm", ",", "CTRm", ",", 
     "CUm", ",", "MACm", ",", "ACEm", ",", "CUPm", ",", "OTHm"}], "]"}]}], 
  ";"}]], "Input",
 CellChangeTimes->CompressedData["
1:eJxTTMoPSmViYGAQBmIQ3V0rU8kW/daRrecGmP5x72cdiK562zQdROsaLV8I
op+vYlwCotfwm28A0SrXlx4H0f7eHy6B+Wsar4PpqTsegOg7TU/BtJq/1FMQ
XfLo+XMQfdLr+nsQvY3xwScQ/eiO6E8QPaPVHkyLcTP8BdFHPfTZ2YH0n97v
wiA6asc1KRCtEaSpBqIln35VB9Fit+7qg2gH1tUxIPrnfM10EC0wqaAcREcw
rq8D0ccquTpBtMnr+X0gWmsN4wwQPeND2xwQLRV4dj2InvZj4Q4Q7Sq/CUzP
EfI8BqKnLJU6D6IBUr2MXg==
  "],
 CellLabel->"In[91]:=",ExpressionUUID->"0b178932-21e1-4e2c-ba4e-df96c50f872d"]
}, Open  ]],

Cell[CellGroupData[{

Cell["\<\
Reference Concentrations for Nondimensonalization from M10 (State 3)\
\>", "Subsection",
 CellChangeTimes->CompressedData["
1:eJxTTMoPSmViYGAQAWIQ3V0rU8kW/daRrecGmP5x72cdiK562zQdROsaLV8I
op+vYlwCotfwm28A0SrXlx4H0f7eHy6B+Wsar4PpqTsegOg7TU/BtJq/1FMQ
XfLo+XMQfdLr+nsQvY3xwScQ/eiO6E8QPaPVHkyLcTP8BdFHPfTZ2YH0n97v
wiA6asc1KRCtEaSpBqIln35VB9Fit+7qg2gH1tUxIPrnfM10EC0wqaAcREcw
rq8D0ccquTpBtMnr+X0gWmsN4wwQPeND2xwQLRV4dj2InvZj4Q4Q7Sq/CUzP
EfI8BqLd2nwvgOhHX83vgWjTI+/BNABjkZT4
  "],ExpressionUUID->"b180d7b2-9786-47b9-9b95-a4c1df7e26b2"],

Cell[BoxData[
 RowBox[{
  RowBox[{"refstate", "=", "3"}], ";"}]], "Input",
 CellChangeTimes->CompressedData["
1:eJxTTMoPSmViYGAQAWIQ3V0rU8kW/daRrecGmP5x72cdiK562zQdROsaLV8I
op+vYlwCotfwm28A0SrXlx4H0f7eHy6B+Wsar4PpqTsegOg7TU/BtJq/1FMQ
XfLo+XMQfdLr+nsQvY3xwScQ/eiO6E8QPaPVHkyLcTP8BdFHPfTZ2YH0n97v
wiA6asc1KRCtEaSpBqIln35VB9Fit+7qg2gH1tUxIPrnfM10EC0wqaAcREcw
rq8D0ccquTpBtMnr+X0gWmsN4wwQPeND2xwQLRV4dj2InvZj4Q4Q7Sq/CUzP
EfI8BqJbjr0+D9Y/zfMGiLb6HPIQRAMAaruUrg==
  "],
 CellLabel->"In[92]:=",ExpressionUUID->"81e73c71-38aa-4eed-a935-304e2f7aa551"],

Cell[BoxData[
 RowBox[{
  RowBox[{"(*", 
   RowBox[{"M10", " ", "Rate", " ", "Concentrations"}], "*)"}], 
  "\[IndentingNewLine]", 
  RowBox[{
   RowBox[{
    RowBox[{"aMACr", "=", 
     RowBox[{"aMACss", "[", 
      RowBox[{"[", "refstate", "]"}], "]"}]}], ";"}], "\[IndentingNewLine]", 
   RowBox[{
    RowBox[{"aACEr", "=", 
     RowBox[{"aACEss", "[", 
      RowBox[{"[", "refstate", "]"}], "]"}]}], ";"}], "\n", 
   RowBox[{
    RowBox[{"aOTHr", "=", 
     RowBox[{"aOTHss", "[", 
      RowBox[{"[", "refstate", "]"}], "]"}]}], ";"}], "\[IndentingNewLine]", 
   RowBox[{
    RowBox[{"aCUPr", "=", 
     RowBox[{"aCUPss", "[", 
      RowBox[{"[", "refstate", "]"}], "]"}]}], ";"}], "\[IndentingNewLine]", 
   RowBox[{
    RowBox[{"CTRr", "=", 
     RowBox[{"CTRss", "[", 
      RowBox[{"[", "refstate", "]"}], "]"}]}], ";"}], "\n", 
   RowBox[{
    RowBox[{"CUr", "=", 
     RowBox[{"CUss", "[", 
      RowBox[{"[", "refstate", "]"}], "]"}]}], ";"}], "\[IndentingNewLine]", 
   RowBox[{
    RowBox[{"MACr", "=", 
     RowBox[{"MACss", "[", 
      RowBox[{"[", "refstate", "]"}], "]"}]}], ";"}], "\[IndentingNewLine]", 
   RowBox[{
    RowBox[{"ACEr", "=", 
     RowBox[{"ACEss", "[", 
      RowBox[{"[", "refstate", "]"}], "]"}]}], ";"}], "\n", 
   RowBox[{
    RowBox[{"CUPr", "=", 
     RowBox[{"CUPss", "[", 
      RowBox[{"[", "refstate", "]"}], "]"}]}], ";"}], "\n", 
   RowBox[{
    RowBox[{"OTHr", "=", 
     RowBox[{"OTHss", "[", 
      RowBox[{"[", "refstate", "]"}], "]"}]}], ";"}]}]}]], "Input",
 CellChangeTimes->{{3.940037576890325*^9, 3.9400375827670927`*^9}, {
   3.940037623808468*^9, 3.940037820091489*^9}, {3.940037901224875*^9, 
   3.940037920052112*^9}, {3.940038017720663*^9, 3.9400382051825123`*^9}, {
   3.940038295509193*^9, 3.9400383320522633`*^9}, {3.9400384057682056`*^9, 
   3.940038407172224*^9}, {3.9400384408221617`*^9, 3.940038463246393*^9}, {
   3.940038526727879*^9, 3.940038551000209*^9}, {3.940038600683213*^9, 
   3.940038601985058*^9}, {3.9400386320013533`*^9, 3.940038713477633*^9}, {
   3.940038815736082*^9, 3.940038870710004*^9}, {3.940038961291279*^9, 
   3.940038975684216*^9}, {3.940039038932872*^9, 3.940039397344391*^9}, {
   3.940039481300778*^9, 3.94003961151783*^9}, {3.940039669468914*^9, 
   3.940039752327365*^9}, {3.9400397969974613`*^9, 3.940039872052266*^9}, {
   3.9400399082168694`*^9, 3.94004006241615*^9}, {3.940040133061595*^9, 
   3.940040133566317*^9}, {3.9400402422835217`*^9, 3.940040319367983*^9}, {
   3.9400403862995853`*^9, 3.9400404991307983`*^9}, 3.9400406003008223`*^9, {
   3.940040670152751*^9, 3.9400406789739647`*^9}, {3.940043794682757*^9, 
   3.940043830123982*^9}},
 CellLabel->"In[93]:=",ExpressionUUID->"e95fab2e-8f28-41ec-b515-da194ceea84c"],

Cell[BoxData[
 RowBox[{
  RowBox[{"(*", 
   RowBox[{"M10", " ", "Rate", " ", "Constants"}], "*)"}], 
  "\[IndentingNewLine]", 
  RowBox[{
   RowBox[{
    RowBox[{"kBMACg", "=", 
     RowBox[{"cuSSRC", "[", 
      RowBox[{"[", 
       RowBox[{"5", ",", "2"}], "]"}], "]"}]}], ";"}], "\[IndentingNewLine]", 
   
   RowBox[{
    RowBox[{"kBACEg", "=", 
     RowBox[{"cuSSRC", "[", 
      RowBox[{"[", 
       RowBox[{"5", ",", "3"}], "]"}], "]"}]}], ";"}], "\[IndentingNewLine]", 
   
   RowBox[{
    RowBox[{"kBOTHg", "=", 
     RowBox[{"cuSSRC", "[", 
      RowBox[{"[", 
       RowBox[{"5", ",", "4"}], "]"}], "]"}]}], ";"}], "\[IndentingNewLine]", 
   
   RowBox[{
    RowBox[{"kBCTRg", "=", 
     RowBox[{"cuSSRC", "[", 
      RowBox[{"[", 
       RowBox[{"5", ",", "6"}], "]"}], "]"}]}], ";"}], "\[IndentingNewLine]", 
   
   RowBox[{
    RowBox[{"kCUIN1g", "=", 
     RowBox[{"cuSSRC", "[", 
      RowBox[{"[", 
       RowBox[{"5", ",", "7"}], "]"}], "]"}]}], ";"}], "\[IndentingNewLine]", 
   
   RowBox[{
    RowBox[{"kMMACFg", "=", 
     RowBox[{"cuSSRC", "[", 
      RowBox[{"[", 
       RowBox[{"5", ",", "9"}], "]"}], "]"}]}], ";"}], "\[IndentingNewLine]", 
   
   RowBox[{
    RowBox[{"kMMACRg", "=", 
     RowBox[{"cuSSRC", "[", 
      RowBox[{"[", 
       RowBox[{"5", ",", "10"}], "]"}], "]"}]}], ";"}], "\[IndentingNewLine]", 
   RowBox[{
    RowBox[{"kMACEFg", "=", 
     RowBox[{"cuSSRC", "[", 
      RowBox[{"[", 
       RowBox[{"5", ",", "11"}], "]"}], "]"}]}], ";"}], "\[IndentingNewLine]", 
   RowBox[{
    RowBox[{"kMACERg", "=", 
     RowBox[{"cuSSRC", "[", 
      RowBox[{"[", 
       RowBox[{"5", ",", "12"}], "]"}], "]"}]}], ";"}], "\[IndentingNewLine]", 
   RowBox[{
    RowBox[{"kMCUPRg", "=", 
     RowBox[{"cuSSRC", "[", 
      RowBox[{"[", 
       RowBox[{"5", ",", "14"}], "]"}], "]"}]}], ";"}], "\[IndentingNewLine]", 
   RowBox[{
    RowBox[{"kMOTHRg", "=", 
     RowBox[{"cuSSRC", "[", 
      RowBox[{"[", 
       RowBox[{"5", ",", "16"}], "]"}], "]"}]}], ";"}]}]}]], "Input",
 CellChangeTimes->{{3.940037576890325*^9, 3.9400375827670927`*^9}, {
   3.940037623808468*^9, 3.940037820091489*^9}, {3.940037901224875*^9, 
   3.940037920052112*^9}, {3.940038017720663*^9, 3.9400382051825123`*^9}, {
   3.940038295509193*^9, 3.9400383320522633`*^9}, {3.9400384057682056`*^9, 
   3.940038407172224*^9}, {3.9400384408221617`*^9, 3.940038463246393*^9}, {
   3.940038526727879*^9, 3.940038551000209*^9}, {3.940038600683213*^9, 
   3.940038601985058*^9}, {3.9400386320013533`*^9, 3.940038713477633*^9}, {
   3.940038815736082*^9, 3.940038870710004*^9}, {3.940038961291279*^9, 
   3.940038975684216*^9}, {3.940039038932872*^9, 3.940039397344391*^9}, {
   3.940039481300778*^9, 3.94003961151783*^9}, {3.940039669468914*^9, 
   3.940039752327365*^9}, {3.9400397969974613`*^9, 3.940039872052266*^9}, {
   3.9400399082168694`*^9, 3.94004006241615*^9}, {3.940040133061595*^9, 
   3.940040133566317*^9}, {3.9400402422835217`*^9, 3.940040319367983*^9}, {
   3.9400403862995853`*^9, 3.9400404991307983`*^9}, 3.9400406003008223`*^9, {
   3.940040643316081*^9, 3.9400406663746557`*^9}, {3.9400407159758053`*^9, 
   3.940040719141119*^9}, {3.940040758950364*^9, 3.940040864295133*^9}, {
   3.940040898665287*^9, 3.940040962949904*^9}, {3.940041016155793*^9, 
   3.940041034381755*^9}, {3.950785943070097*^9, 3.950785950278174*^9}},
 CellLabel->
  "In[103]:=",ExpressionUUID->"70d59089-fc77-4ce2-9713-b3353bba8f86"]
}, Open  ]],

Cell[CellGroupData[{

Cell["Reactions", "Subsection",
 CellChangeTimes->CompressedData["
1:eJxTTMoPSmViYGAQAWIQ3V0rU8kW/daRrecGmP5x72cdiK562zQdROsaLV8I
op+vYlwCotfwm28A0SrXlx4H0f7eHy6B+Wsar4PpqTsegOg7TU/BtJq/1FMQ
XfLo+XMQfdLr+nsQvY3xwScQ/eiO6E8QPaPVHkyLcTP8BdFHPfTZ2YH0n97v
wiA6asc1KRCtEaSpBqIln35VB9Fit+7qg2gH1tUxIPrnfM10EC0wqaAcREcw
rq8D0ccquTpBtMnr+X0gWmsN4wwQPeND2xwQLRV4dj2InvZj4Q4Q7Sq/CUzP
EfI8BqJbjr0+D9Y/zfMG2HyT8y9ANABnN5RH
  "],ExpressionUUID->"425ad7f8-b498-4fa7-824e-0007aabf4ec1"],

Cell[BoxData[
 RowBox[{
  RowBox[{"ratesC", "=", 
   RowBox[{"List", "[", 
    RowBox[{
    "BMAC", ",", "BACE", ",", "BOTH", ",", "BCUP", ",", "BCTR", ",", "CUIN1", 
     ",", "CUIN2", ",", "MMACF", ",", "MMACR", ",", "MACEF", ",", "MACER", 
     ",", "MCUPF", ",", "MCUPR", ",", "MOTHF", ",", "MOTHR", ",", "DAMAC", 
     ",", "DAACE", ",", "DAOTH", ",", "DACUP", ",", "DCTR", ",", "DCU", ",", 
     "DMAC", ",", "DACE", ",", "DCUP", ",", "DOTH"}], "]"}]}], ";"}]], "Input",\

 CellChangeTimes->CompressedData["
1:eJxTTMoPSmViYGAQAWIQ3V0rU8kW/daRrecGmP5x72cdiK562zQdROsaLV8I
op+vYlwCotfwm28A0SrXlx4H0f7eHy6B+Wsar4PpqTsegOg7TU/BtJq/1FMQ
XfLo+XMQfdLr+nsQvY3xwScQ/eiO6E8QPaPVHkyLcTP8BdFHPfTZ2YH0n97v
wiA6asc1KRCtEaSpBqIln35VB9Fit+7qg2gH1tUxIPrnfM10EC0wqaAcREcw
rq8D0ccquTpBtMnr+X0gWmsN4wwQPeND2xwQLRV4dj2InvZj4Q4Q7Sq/CUzP
EfI8BqJbjr0+D9Y/zfMGiI5Z/PwViAYAbTqVHA==
  "],
 CellLabel->
  "In[114]:=",ExpressionUUID->"1ec7cf10-8daf-4d73-b11e-b6149bd60d38"],

Cell[BoxData[
 RowBox[{
  RowBox[{
   RowBox[{"ratesCu", "[", "t_", "]"}], ":=", 
   RowBox[{"List", "[", 
    RowBox[{
     RowBox[{"BMAC", "[", "t", "]"}], ",", 
     RowBox[{"BACE", "[", "t", "]"}], ",", 
     RowBox[{"BOTH", "[", "t", "]"}], ",", 
     RowBox[{"BCUP", "[", "t", "]"}], ",", 
     RowBox[{"BCTR", "[", "t", "]"}], ",", 
     RowBox[{"CUIN1", "[", "t", "]"}], ",", 
     RowBox[{"CUIN2", "[", "t", "]"}], ",", 
     RowBox[{"MMACF", "[", "t", "]"}], ",", 
     RowBox[{"MMACR", "[", "t", "]"}], ",", 
     RowBox[{"MACEF", "[", "t", "]"}], ",", 
     RowBox[{"MACER", "[", "t", "]"}], ",", 
     RowBox[{"MCUPF", "[", "t", "]"}], ",", 
     RowBox[{"MCUPR", "[", "t", "]"}], ",", 
     RowBox[{"MOTHF", "[", "t", "]"}], ",", 
     RowBox[{"MOTHR", "[", "t", "]"}], ",", 
     RowBox[{"DAMAC", "[", "t", "]"}], ",", 
     RowBox[{"DAACE", "[", "t", "]"}], ",", 
     RowBox[{"DAOTH", "[", "t", "]"}], ",", 
     RowBox[{"DACUP", "[", "t", "]"}], ",", 
     RowBox[{"DCTR", "[", "t", "]"}], ",", 
     RowBox[{"DCU", "[", "t", "]"}], ",", 
     RowBox[{"DMAC", "[", "t", "]"}], ",", 
     RowBox[{"DACE", "[", "t", "]"}], ",", 
     RowBox[{"DCUP", "[", "t", "]"}], ",", 
     RowBox[{"DOTH", "[", "t", "]"}]}], "]"}]}], ";"}]], "Input",
 CellChangeTimes->{{3.940037576890325*^9, 3.9400375827670927`*^9}, {
   3.940037623808468*^9, 3.940037820091489*^9}, {3.940037901224875*^9, 
   3.940037920052112*^9}, {3.940038017720663*^9, 3.9400382051825123`*^9}, {
   3.940038295509193*^9, 3.9400383320522633`*^9}, {3.9400384057682056`*^9, 
   3.940038407172224*^9}, {3.9400384408221617`*^9, 3.940038463246393*^9}, {
   3.940038526727879*^9, 3.940038551000209*^9}, {3.940038600683213*^9, 
   3.940038601985058*^9}, {3.9400386320013533`*^9, 3.940038713477633*^9}, {
   3.940038815736082*^9, 3.940038870710004*^9}, {3.940038961291279*^9, 
   3.940038975684216*^9}, {3.940039038932872*^9, 3.940039397344391*^9}, {
   3.940039481300778*^9, 3.94003961151783*^9}, {3.940039669468914*^9, 
   3.940039752327365*^9}, {3.9400397969974613`*^9, 3.940039872052266*^9}, {
   3.9400399082168694`*^9, 3.94004006241615*^9}, {3.940040133061595*^9, 
   3.940040133566317*^9}, {3.9400402422835217`*^9, 3.940040319367983*^9}, {
   3.9400403862995853`*^9, 3.9400405409737167`*^9}, 3.940041069538252*^9},
 CellLabel->
  "In[115]:=",ExpressionUUID->"c3c4d280-b090-4948-8291-e9b5aaad2c0f"]
}, Open  ]],

Cell[CellGroupData[{

Cell["\<\
Rate Law Expressions as Function of t (time), R (COPPER), U (CU)\
\>", "Subsection",
 CellChangeTimes->CompressedData["
1:eJxTTMoPSmViYGAQBWIQ3V0rU8kW/daRrecGmP5x72cdiK562zQdROsaLV8I
op+vYlwCotfwm28A0SrXlx4H0f7eHy6B+Wsar4PpqTsegOg7TU/BtJq/1FMQ
XfLo+XMQfdLr+nsQvY3xwScQ/eiO6E8QPaPVHkyLcTP8BdFHPfTZ2YH0n97v
wiA6asc1KRCtEaSpBqIln35VB9Fit+7qg2gH1tUxIPrnfM10EC0wqaAcREcw
rq8D0ccquTpBtMnr+X0gWmsN4wwQPeND2xwQLRV4dj2InvZj4Q4Q7Sq/CUzP
EfI8BqJbjr0+D9Y/zfMGiN6gMf81iI6x3KjLAaRvHGc1AtEA7QibGg==
  "],ExpressionUUID->"8aa26675-7d00-40a2-a2ab-c8e5737cb9ea"],

Cell["\<\
We normalize component concentration at time t comp[t] by that component\
\[CloseCurlyQuote]s concentration at M=10.\
\>", "Text",
 CellChangeTimes->CompressedData["
1:eJxTTMoPSmViYGAQBWIQ3V0rU8kW/daRrecGmP5x72cdiK562zQdROsaLV8I
op+vYlwCotfwm28A0SrXlx4H0f7eHy6B+Wsar4PpqTsegOg7TU/BtJq/1FMQ
XfLo+XMQfdLr+nsQvY3xwScQ/eiO6E8QPaPVHkyLcTP8BdFHPfTZ2YH0n97v
wiA6asc1KRCtEaSpBqIln35VB9Fit+7qg2gH1tUxIPrnfM10EC0wqaAcREcw
rq8D0ccquTpBtMnr+X0gWmsN4wwQPeND2xwQLRV4dj2InvZj4Q4Q7Sq/CUzP
EfI8BqJbjr0+D9Y/zfMGiN6gMf81iI6x3KjLAaRX6cqZgGgA6AKabQ==
  "],ExpressionUUID->"b41c0e39-9326-46d8-9017-e1669b29b684"],

Cell[BoxData[{
 RowBox[{
  RowBox[{
   RowBox[{"BMAC", "[", "t_", "]"}], ":=", "kBMACg"}], 
  ";"}], "\[IndentingNewLine]", 
 RowBox[{
  RowBox[{
   RowBox[{"BACE", "[", "t_", "]"}], ":=", "kBACEg"}], 
  ";"}], "\[IndentingNewLine]", 
 RowBox[{
  RowBox[{
   RowBox[{
    RowBox[{"BOTH", "[", "t_", "]"}], ":=", "kBOTHg"}], ";"}], " ", 
  RowBox[{"(*", " ", 
   RowBox[{
   "Change", " ", "this", " ", "to", " ", "U", " ", "instead", " ", "of", " ",
     "R"}], "*)"}]}], "\[IndentingNewLine]", 
 RowBox[{
  RowBox[{
   RowBox[{"BCUP", "[", 
    RowBox[{"t_", ",", "R_", ",", "U_"}], "]"}], ":=", 
   RowBox[{
    RowBox[{"kBCUPhF", "[", "U", "]"}], "*", 
    RowBox[{"(", 
     RowBox[{
      RowBox[{
       RowBox[{"ucf", "[", "t", "]"}], "[", 
       RowBox[{"[", "8", "]"}], "]"}], "/", "ACEr"}], ")"}]}]}], 
  ";"}], "\[IndentingNewLine]", 
 RowBox[{
  RowBox[{
   RowBox[{"BCTR", "[", 
    RowBox[{"t_", ",", "R_", ",", "U_"}], "]"}], ":=", 
   RowBox[{"kBCTRg", "*", 
    RowBox[{"(", 
     RowBox[{
      RowBox[{
       RowBox[{"ucf", "[", "t", "]"}], "[", 
       RowBox[{"[", "1", "]"}], "]"}], "/", "aMACr"}], ")"}]}]}], 
  ";"}], "\[IndentingNewLine]", 
 RowBox[{
  RowBox[{
   RowBox[{"CUIN1", "[", 
    RowBox[{"t_", ",", "R_", ",", "U_"}], "]"}], ":=", 
   RowBox[{"kCUIN1g", "*", 
    RowBox[{"(", 
     RowBox[{"R", "/", 
      RowBox[{"(", 
       RowBox[{"R", "+", "KM1"}], ")"}]}], ")"}], "*", 
    RowBox[{"(", 
     RowBox[{
      RowBox[{
       RowBox[{"ucf", "[", "t", "]"}], "[", 
       RowBox[{"[", "5", "]"}], "]"}], "/", "CTRr"}], ")"}]}]}], 
  ";"}], "\[IndentingNewLine]", 
 RowBox[{
  RowBox[{
   RowBox[{
    RowBox[{"CUIN2", "[", 
     RowBox[{"t_", ",", "R_", ",", "U_"}], "]"}], ":=", 
    RowBox[{
     RowBox[{"kCUIN2hF", "[", "R", "]"}], "*", 
     RowBox[{"(", 
      RowBox[{"R", "/", 
       RowBox[{"(", 
        RowBox[{"R", "+", "KM2"}], ")"}]}], ")"}]}]}], ";"}], " ", 
  RowBox[{"(*", " ", 
   RowBox[{
   "Change", " ", "from", " ", "U", " ", "to", " ", "R", " ", "or", " ", "R", 
    " ", "to", " ", "U", " ", "based", " ", "on", " ", "COPPER", " ", "or", 
    " ", "CU"}], "*)"}]}], "\[IndentingNewLine]", 
 RowBox[{
  RowBox[{
   RowBox[{"MMACF", "[", 
    RowBox[{"t_", ",", "R_", ",", "U_"}], "]"}], ":=", 
   RowBox[{"kMMACFg", "*", 
    RowBox[{"(", 
     RowBox[{
      RowBox[{
       RowBox[{"ucf", "[", "t", "]"}], "[", 
       RowBox[{"[", "1", "]"}], "]"}], "/", "aMACr"}], ")"}], "*", 
    RowBox[{
     RowBox[{"(", 
      RowBox[{
       RowBox[{
        RowBox[{"ucf", "[", "t", "]"}], "[", 
        RowBox[{"[", "6", "]"}], "]"}], "/", "CUr"}], ")"}], "^", 
     "0.62"}]}]}], ";"}], "\[IndentingNewLine]", 
 RowBox[{
  RowBox[{
   RowBox[{"MMACR", "[", 
    RowBox[{"t_", ",", "R_", ",", "U_"}], "]"}], ":=", 
   RowBox[{"kMMACRg", "*", 
    RowBox[{"(", 
     RowBox[{
      RowBox[{
       RowBox[{"ucf", "[", "t", "]"}], "[", 
       RowBox[{"[", "7", "]"}], "]"}], "/", "MACr"}], ")"}]}]}], 
  ";"}], "\[IndentingNewLine]", 
 RowBox[{
  RowBox[{
   RowBox[{"MACEF", "[", 
    RowBox[{"t_", ",", "R_", ",", "U_"}], "]"}], ":=", 
   RowBox[{"kMACEFg", "*", 
    RowBox[{"(", 
     RowBox[{
      RowBox[{
       RowBox[{"ucf", "[", "t", "]"}], "[", 
       RowBox[{"[", "2", "]"}], "]"}], "/", "aACEr"}], ")"}], "*", 
    RowBox[{
     RowBox[{"(", 
      RowBox[{
       RowBox[{
        RowBox[{"ucf", "[", "t", "]"}], "[", 
        RowBox[{"[", "6", "]"}], "]"}], "/", "CUr"}], ")"}], "^", "0.9"}]}]}],
   ";"}], "\[IndentingNewLine]", 
 RowBox[{
  RowBox[{
   RowBox[{"MACER", "[", 
    RowBox[{"t_", ",", "R_", ",", "U_"}], "]"}], ":=", 
   RowBox[{"kMACERg", "*", 
    RowBox[{"(", 
     RowBox[{
      RowBox[{
       RowBox[{"ucf", "[", "t", "]"}], "[", 
       RowBox[{"[", "8", "]"}], "]"}], "/", "ACEr"}], ")"}]}]}], 
  ";"}], "\[IndentingNewLine]", 
 RowBox[{
  RowBox[{
   RowBox[{"MCUPF", "[", 
    RowBox[{"t_", ",", "R_", ",", "U_"}], "]"}], ":=", 
   RowBox[{
    RowBox[{"kMCUPhF", "[", "U", "]"}], "*", 
    RowBox[{"(", 
     RowBox[{
      RowBox[{
       RowBox[{"ucf", "[", "t", "]"}], "[", 
       RowBox[{"[", "4", "]"}], "]"}], "/", "aCUPr"}], ")"}], "*", 
    RowBox[{
     RowBox[{"(", 
      RowBox[{
       RowBox[{
        RowBox[{"ucf", "[", "t", "]"}], "[", 
        RowBox[{"[", "6", "]"}], "]"}], "/", "CUr"}], ")"}], "^", "1.1"}]}]}],
   ";"}], "\[IndentingNewLine]", 
 RowBox[{
  RowBox[{
   RowBox[{"MCUPR", "[", 
    RowBox[{"t_", ",", "R_", ",", "U_"}], "]"}], ":=", 
   RowBox[{"kMCUPRg", "*", 
    RowBox[{"(", 
     RowBox[{
      RowBox[{
       RowBox[{"ucf", "[", "t", "]"}], "[", 
       RowBox[{"[", "9", "]"}], "]"}], "/", "CUPr"}], ")"}]}]}], 
  ";"}], "\[IndentingNewLine]", 
 RowBox[{
  RowBox[{
   RowBox[{"MOTHF", "[", 
    RowBox[{"t_", ",", "R_", ",", "U_"}], "]"}], ":=", 
   RowBox[{
    RowBox[{"kMOTHhF", "[", "U", "]"}], "*", 
    RowBox[{"(", 
     RowBox[{
      RowBox[{
       RowBox[{"ucf", "[", "t", "]"}], "[", 
       RowBox[{"[", "3", "]"}], "]"}], "/", "aOTHr"}], ")"}], "*", 
    RowBox[{"(", 
     RowBox[{
      RowBox[{
       RowBox[{"ucf", "[", "t", "]"}], "[", 
       RowBox[{"[", "6", "]"}], "]"}], "/", "CUr"}], ")"}]}]}], 
  ";"}], "\[IndentingNewLine]", 
 RowBox[{
  RowBox[{
   RowBox[{"MOTHR", "[", 
    RowBox[{"t_", ",", "R_", ",", "U_"}], "]"}], ":=", 
   RowBox[{"kMOTHRg", "*", 
    RowBox[{"(", 
     RowBox[{
      RowBox[{
       RowBox[{"ucf", "[", "t", "]"}], "[", 
       RowBox[{"[", "10", "]"}], "]"}], "/", "OTHr"}], ")"}]}]}], 
  ";"}], "\[IndentingNewLine]", 
 RowBox[{
  RowBox[{
   RowBox[{"DAMAC", "[", "t_", "]"}], ":=", 
   RowBox[{"alpha", "*", 
    RowBox[{
     RowBox[{"ucf", "[", "t", "]"}], "[", 
     RowBox[{"[", "1", "]"}], "]"}]}]}], ";"}], "\[IndentingNewLine]", 
 RowBox[{
  RowBox[{
   RowBox[{"DAACE", "[", "t_", "]"}], ":=", 
   RowBox[{"alpha", "*", 
    RowBox[{
     RowBox[{"ucf", "[", "t", "]"}], "[", 
     RowBox[{"[", "2", "]"}], "]"}]}]}], ";"}], "\[IndentingNewLine]", 
 RowBox[{
  RowBox[{
   RowBox[{"DAOTH", "[", "t_", "]"}], ":=", 
   RowBox[{"alpha", "*", 
    RowBox[{
     RowBox[{"ucf", "[", "t", "]"}], "[", 
     RowBox[{"[", "3", "]"}], "]"}]}]}], ";"}], "\[IndentingNewLine]", 
 RowBox[{
  RowBox[{
   RowBox[{"DACUP", "[", "t_", "]"}], ":=", 
   RowBox[{"alpha", "*", 
    RowBox[{
     RowBox[{"ucf", "[", "t", "]"}], "[", 
     RowBox[{"[", "4", "]"}], "]"}]}]}], ";"}], "\[IndentingNewLine]", 
 RowBox[{
  RowBox[{
   RowBox[{"DCTR", "[", "t_", "]"}], ":=", 
   RowBox[{"alpha", "*", 
    RowBox[{
     RowBox[{"ucf", "[", "t", "]"}], "[", 
     RowBox[{"[", "5", "]"}], "]"}]}]}], ";"}], "\[IndentingNewLine]", 
 RowBox[{
  RowBox[{
   RowBox[{"DCU", "[", "t_", "]"}], ":=", 
   RowBox[{"alpha", "*", 
    RowBox[{
     RowBox[{"ucf", "[", "t", "]"}], "[", 
     RowBox[{"[", "6", "]"}], "]"}]}]}], ";"}], "\[IndentingNewLine]", 
 RowBox[{
  RowBox[{
   RowBox[{"DMAC", "[", "t_", "]"}], ":=", 
   RowBox[{"alpha", "*", 
    RowBox[{
     RowBox[{"ucf", "[", "t", "]"}], "[", 
     RowBox[{"[", "7", "]"}], "]"}]}]}], ";"}], "\[IndentingNewLine]", 
 RowBox[{
  RowBox[{
   RowBox[{"DACE", "[", "t_", "]"}], ":=", 
   RowBox[{"alpha", "*", 
    RowBox[{
     RowBox[{"ucf", "[", "t", "]"}], "[", 
     RowBox[{"[", "8", "]"}], "]"}]}]}], ";"}], "\[IndentingNewLine]", 
 RowBox[{
  RowBox[{
   RowBox[{"DCUP", "[", "t_", "]"}], ":=", 
   RowBox[{"alpha", "*", 
    RowBox[{
     RowBox[{"ucf", "[", "t", "]"}], "[", 
     RowBox[{"[", "9", "]"}], "]"}]}]}], ";"}], "\[IndentingNewLine]", 
 RowBox[{
  RowBox[{
   RowBox[{"DOTH", "[", "t_", "]"}], ":=", 
   RowBox[{"alpha", "*", 
    RowBox[{
     RowBox[{"ucf", "[", "t", "]"}], "[", 
     RowBox[{"[", "10", "]"}], "]"}]}]}], ";"}]}], "Input",
 CellChangeTimes->{{3.940037576890325*^9, 3.9400375827670927`*^9}, {
   3.940037623808468*^9, 3.940037820091489*^9}, {3.940037901224875*^9, 
   3.940037920052112*^9}, {3.940038017720663*^9, 3.9400382051825123`*^9}, {
   3.940038295509193*^9, 3.9400383320522633`*^9}, {3.9400384057682056`*^9, 
   3.940038407172224*^9}, {3.9400384408221617`*^9, 3.940038463246393*^9}, {
   3.940038526727879*^9, 3.940038551000209*^9}, {3.940038600683213*^9, 
   3.940038601985058*^9}, {3.9400386320013533`*^9, 3.940038713477633*^9}, {
   3.940038815736082*^9, 3.940038870710004*^9}, {3.940038961291279*^9, 
   3.940038975684216*^9}, {3.940039038932872*^9, 3.940039397344391*^9}, {
   3.940039481300778*^9, 3.94003961151783*^9}, {3.940039669468914*^9, 
   3.940039752327365*^9}, {3.9400397969974613`*^9, 3.940039872052266*^9}, {
   3.9400399082168694`*^9, 3.94004006241615*^9}, {3.940040133061595*^9, 
   3.940040133566317*^9}, {3.9400402422835217`*^9, 3.940040319367983*^9}, {
   3.9400403862995853`*^9, 3.9400405409737167`*^9}, {3.940041069538252*^9, 
   3.940041139463223*^9}, {3.940041299459222*^9, 3.9400413311757717`*^9}, {
   3.940678715323647*^9, 3.940678762839226*^9}, 3.950785967309081*^9, 
   3.9507860210724497`*^9, {3.9507862340195713`*^9, 3.9507862341989202`*^9}},
 CellLabel->
  "In[116]:=",ExpressionUUID->"069140e1-040e-4947-bb15-ed9160b0cd0e"],

Cell[BoxData[
 RowBox[{
  RowBox[{
   RowBox[{"rlecuf", "[", 
    RowBox[{"t_", ",", "R_", ",", "U_"}], "]"}], ":=", 
   RowBox[{"List", "[", 
    RowBox[{
     RowBox[{"BMAC", "[", "t", "]"}], ",", 
     RowBox[{"BACE", "[", "t", "]"}], ",", 
     RowBox[{"BOTH", "[", "t", "]"}], ",", 
     RowBox[{"BCUP", "[", 
      RowBox[{"t", ",", "R", ",", "U"}], "]"}], ",", 
     RowBox[{"BCTR", "[", 
      RowBox[{"t", ",", "R", ",", "U"}], "]"}], ",", 
     RowBox[{"CUIN1", "[", 
      RowBox[{"t", ",", "R", ",", "U"}], "]"}], ",", 
     RowBox[{"CUIN2", "[", 
      RowBox[{"t", ",", "R", ",", "U"}], "]"}], ",", 
     RowBox[{"MMACF", "[", 
      RowBox[{"t", ",", "R", ",", "U"}], "]"}], ",", 
     RowBox[{"MMACR", "[", 
      RowBox[{"t", ",", "R", ",", "U"}], "]"}], ",", 
     RowBox[{"MACEF", "[", 
      RowBox[{"t", ",", "R", ",", "U"}], "]"}], ",", 
     RowBox[{"MACER", "[", 
      RowBox[{"t", ",", "R", ",", "U"}], "]"}], ",", 
     RowBox[{"MCUPF", "[", 
      RowBox[{"t", ",", "R", ",", "U"}], "]"}], ",", 
     RowBox[{"MCUPR", "[", 
      RowBox[{"t", ",", "R", ",", "U"}], "]"}], ",", 
     RowBox[{"MOTHF", "[", 
      RowBox[{"t", ",", "R", ",", "U"}], "]"}], ",", 
     RowBox[{"MOTHR", "[", 
      RowBox[{"t", ",", "R", ",", "U"}], "]"}], ",", 
     RowBox[{"DAMAC", "[", "t", "]"}], ",", 
     RowBox[{"DAACE", "[", "t", "]"}], ",", 
     RowBox[{"DAOTH", "[", "t", "]"}], ",", 
     RowBox[{"DACUP", "[", "t", "]"}], ",", 
     RowBox[{"DCTR", "[", "t", "]"}], ",", 
     RowBox[{"DCU", "[", "t", "]"}], ",", 
     RowBox[{"DMAC", "[", "t", "]"}], ",", 
     RowBox[{"DACE", "[", "t", "]"}], ",", 
     RowBox[{"DCUP", "[", "t", "]"}], ",", 
     RowBox[{"DOTH", "[", "t", "]"}]}], "]"}]}], ";"}]], "Input",
 CellChangeTimes->{{3.940037576890325*^9, 3.9400375827670927`*^9}, {
   3.940037623808468*^9, 3.940037820091489*^9}, {3.940037901224875*^9, 
   3.940037920052112*^9}, {3.940038017720663*^9, 3.9400382051825123`*^9}, {
   3.940038295509193*^9, 3.9400383320522633`*^9}, {3.9400384057682056`*^9, 
   3.940038407172224*^9}, {3.9400384408221617`*^9, 3.940038463246393*^9}, {
   3.940038526727879*^9, 3.940038551000209*^9}, {3.940038600683213*^9, 
   3.940038601985058*^9}, {3.9400386320013533`*^9, 3.940038713477633*^9}, {
   3.940038815736082*^9, 3.940038870710004*^9}, {3.940038961291279*^9, 
   3.940038975684216*^9}, {3.940039038932872*^9, 3.940039397344391*^9}, {
   3.940039481300778*^9, 3.94003961151783*^9}, {3.940039669468914*^9, 
   3.940039752327365*^9}, {3.9400397969974613`*^9, 3.940039872052266*^9}, {
   3.9400399082168694`*^9, 3.94004006241615*^9}, {3.940040133061595*^9, 
   3.940040133566317*^9}, {3.9400402422835217`*^9, 3.940040319367983*^9}, {
   3.9400403862995853`*^9, 3.9400405409737167`*^9}, {3.940041069538252*^9, 
   3.940041139463223*^9}, {3.940041299459222*^9, 3.940041350598433*^9}, 
   3.95078627484124*^9},
 CellLabel->
  "In[141]:=",ExpressionUUID->"c97f5030-e87f-4adb-a767-db268141da55"],

Cell[BoxData[
 RowBox[{
  RowBox[{"rlecuf", "[", 
   RowBox[{"t", ",", 
    RowBox[{"coppervalues", "[", 
     RowBox[{"[", "1", "]"}], "]"}], ",", " ", 
    RowBox[{"cuvalues", "[", 
     RowBox[{"[", "1", "]"}], "]"}]}], "]"}], ";"}]], "Input",
 CellChangeTimes->{{3.940037576890325*^9, 3.9400375827670927`*^9}, {
   3.940037623808468*^9, 3.940037820091489*^9}, {3.940037901224875*^9, 
   3.940037920052112*^9}, {3.940038017720663*^9, 3.9400382051825123`*^9}, {
   3.940038295509193*^9, 3.9400383320522633`*^9}, {3.9400384057682056`*^9, 
   3.940038407172224*^9}, {3.9400384408221617`*^9, 3.940038463246393*^9}, {
   3.940038526727879*^9, 3.940038551000209*^9}, {3.940038600683213*^9, 
   3.940038601985058*^9}, {3.9400386320013533`*^9, 3.940038713477633*^9}, {
   3.940038815736082*^9, 3.940038870710004*^9}, {3.940038961291279*^9, 
   3.940038975684216*^9}, {3.940039038932872*^9, 3.940039397344391*^9}, {
   3.940039481300778*^9, 3.94003961151783*^9}, {3.940039669468914*^9, 
   3.940039752327365*^9}, {3.9400397969974613`*^9, 3.940039872052266*^9}, {
   3.9400399082168694`*^9, 3.94004006241615*^9}, {3.940040133061595*^9, 
   3.940040133566317*^9}, {3.9400402422835217`*^9, 3.940040319367983*^9}, {
   3.9400403862995853`*^9, 3.9400405409737167`*^9}, {3.940041069538252*^9, 
   3.940041139463223*^9}, {3.940041299459222*^9, 3.940041372557762*^9}, 
   3.940678968187711*^9, 3.943568598474597*^9},
 CellLabel->
  "In[142]:=",ExpressionUUID->"cc329418-bcb1-44d9-862d-62c4507eabd4"],

Cell[BoxData[
 RowBox[{
  RowBox[{"rhsdecuF", "[", 
   RowBox[{"t_", ",", "R_", ",", "U_"}], "]"}], ":=", 
  RowBox[{"SFeccf", ".", 
   RowBox[{"rlecuf", "[", 
    RowBox[{"t", ",", "R", ",", "U"}], "]"}]}]}]], "Input",
 CellChangeTimes->CompressedData["
1:eJxTTMoPSmViYGAQB2IQ3V0rU8kW/daRrecGmP5x72cdiK562zQdROsaLV8I
op+vYlwCotfwm28A0SrXlx4H0f7eHy6B+Wsar4PpqTsegOg7TU/BtJq/1FMQ
XfLo+XMQfdLr+nsQvY3xwScQ/eiO6E8QPaPVHkyLcTP8BdFHPfTZ2YH0n97v
wiA6asc1KRCtEaSpBqIln35VB9Fit+7qg2gH1tUxIPrnfM10EC0wqaAcREcw
rq8D0ccquTpBtMnr+X0gWmsN4wwQPeND2xwQLRV4dj2InvZj4Q4Q7Sq/CUzP
EfI8BqJbjr0+D9Y/zfMGiN6gMf81iI6x3KjLAaR3XsozA9GfNuZ5gWiDmxOD
QfQuRrbl9jFvHftOi4FpAFPLqe8=
  "],
 CellLabel->
  "In[143]:=",ExpressionUUID->"a2390d84-1ebb-49fe-8084-07c9126559fd"]
}, Open  ]]
}, Open  ]],

Cell[CellGroupData[{

Cell["Solvers", "Section",
 CellChangeTimes->{{3.940037576890325*^9, 3.9400375827670927`*^9}, {
   3.940037623808468*^9, 3.940037820091489*^9}, {3.940037901224875*^9, 
   3.940037920052112*^9}, {3.940038017720663*^9, 3.9400382051825123`*^9}, {
   3.940038295509193*^9, 3.9400383320522633`*^9}, {3.9400384057682056`*^9, 
   3.940038407172224*^9}, {3.9400384408221617`*^9, 3.940038463246393*^9}, {
   3.940038526727879*^9, 3.940038551000209*^9}, {3.940038600683213*^9, 
   3.940038601985058*^9}, {3.9400386320013533`*^9, 3.940038713477633*^9}, {
   3.940038815736082*^9, 3.940038870710004*^9}, {3.940038961291279*^9, 
   3.940038975684216*^9}, {3.940039038932872*^9, 3.940039397344391*^9}, {
   3.940039481300778*^9, 3.94003961151783*^9}, {3.940039669468914*^9, 
   3.940039752327365*^9}, {3.9400397969974613`*^9, 3.940039872052266*^9}, {
   3.9400399082168694`*^9, 3.94004006241615*^9}, {3.940040133061595*^9, 
   3.940040133566317*^9}, {3.9400402422835217`*^9, 3.940040319367983*^9}, {
   3.9400403862995853`*^9, 3.9400405409737167`*^9}, {3.940041069538252*^9, 
   3.940041139463223*^9}, {3.940041299459222*^9, 3.94004136234022*^9}, {
   3.940041396199473*^9, 3.940041539165228*^9}, {3.940041589643145*^9, 
   3.94004160990979*^9}, {3.940041762816914*^9, 3.940041765036894*^9}, {
   3.940170843905164*^9, 3.9401708557187243`*^9}, 3.941124611435512*^9, {
   3.943567158879806*^9, 3.94356715961292*^9}, {3.9460536128483143`*^9, 
   3.946053619507716*^9}},ExpressionUUID->"99928923-f062-4b4a-b373-\
2acac93e4898"],

Cell[CellGroupData[{

Cell["ODE Solve Function", "Subsection",
 CellChangeTimes->{{3.940037576890325*^9, 3.9400375827670927`*^9}, {
   3.940037623808468*^9, 3.940037820091489*^9}, {3.940037901224875*^9, 
   3.940037920052112*^9}, {3.940038017720663*^9, 3.9400382051825123`*^9}, {
   3.940038295509193*^9, 3.9400383320522633`*^9}, {3.9400384057682056`*^9, 
   3.940038407172224*^9}, {3.9400384408221617`*^9, 3.940038463246393*^9}, {
   3.940038526727879*^9, 3.940038551000209*^9}, {3.940038600683213*^9, 
   3.940038601985058*^9}, {3.9400386320013533`*^9, 3.940038713477633*^9}, {
   3.940038815736082*^9, 3.940038870710004*^9}, {3.940038961291279*^9, 
   3.940038975684216*^9}, {3.940039038932872*^9, 3.940039397344391*^9}, {
   3.940039481300778*^9, 3.94003961151783*^9}, {3.940039669468914*^9, 
   3.940039752327365*^9}, {3.9400397969974613`*^9, 3.940039872052266*^9}, {
   3.9400399082168694`*^9, 3.94004006241615*^9}, {3.940040133061595*^9, 
   3.940040133566317*^9}, {3.9400402422835217`*^9, 3.940040319367983*^9}, {
   3.9400403862995853`*^9, 3.9400405409737167`*^9}, {3.940041069538252*^9, 
   3.940041139463223*^9}, {3.940041299459222*^9, 3.94004136234022*^9}, {
   3.940041396199473*^9, 3.940041539165228*^9}, {3.940041589643145*^9, 
   3.94004160990979*^9}, {3.940041762816914*^9, 3.940041765036894*^9}, {
   3.940170843905164*^9, 3.9401708557187243`*^9}, 3.941124611435512*^9, {
   3.943567158879806*^9, 
   3.94356715961292*^9}},ExpressionUUID->"4f75dfc0-a8f9-4f05-abb6-\
0f815d9b6b52"],

Cell["\<\
Function which takes a set of initial conditions and COPPER value as inputs. \
Returns the solution set of 0<=t<=20,000\
\>", "Text",
 CellChangeTimes->CompressedData["
1:eJwdy0EoQ3EAx/H3lE0ciDbtIdGaTc1KIkW2w2JzWHaQZi6rxWkopYmVNStt
HMTssForS7HaJmlOTp4oqR1sabSmtcNrmRXbini//+HXp9/h22NZNlrrKIrq
4Ac9W512wXxRI/CmidW3mgNuFJ3HUDl4GoKFM/oERppHYlCaCt9Bw3QpSX5k
O0U8SmRhxpknygxMHq7lCgV4r099wCs6W4a5jKgG/TsTRHET9Qtvp1RCIe/P
XqUNmhLPDJQbFTIoyX/1QfHLqwqq68/NsBZULMKWg5V1OEdHHZC1N+7CIS64
D/sjtB/6S+4AZGYeo9BXDSWgtvuCGGjVsdDFck+k9+nSMCYPctA8Glc28F4n
bcOwHLfpoehdbyRa3LPQq7MuwfDhpQ1SXeOrUCE1ueDYQIjIVDY9k7wPf99e
yN5waslCUdPb/qmF/+QCxS8=
  "],ExpressionUUID->"34c2b05c-1226-4881-acf7-b1f61592f5d4"],

Cell[BoxData[{
 RowBox[{
  RowBox[{
   RowBox[{"Options", "[", "solveSystem", "]"}], "=", 
   RowBox[{"{", 
    RowBox[{
     RowBox[{"\"\<startTime\>\"", "->", "0"}], ",", 
     RowBox[{"\"\<endTime\>\"", "->", "20000"}]}], "}"}]}], 
  ";"}], "\[IndentingNewLine]", 
 RowBox[{
  RowBox[{"solveSystem", "[", 
   RowBox[{"iConditions_", ",", "COP_", ",", 
    RowBox[{"OptionsPattern", "[", "]"}]}], "]"}], ":=", 
  RowBox[{"Module", "[", 
   RowBox[{
    RowBox[{"{", 
     RowBox[{
     "ceqnic", ",", "ceqnsde", ",", "ceqnsc", ",", "csolnbim", ",", 
      "startTime", ",", "endTime"}], "}"}], ",", "\[IndentingNewLine]", 
    RowBox[{
     RowBox[{"startTime", "=", 
      RowBox[{"OptionValue", "[", "\"\<startTime\>\"", "]"}]}], ";", 
     "\[IndentingNewLine]", 
     RowBox[{"endTime", "=", 
      RowBox[{"OptionValue", "[", "\"\<endTime\>\"", "]"}]}], ";", 
     "\[IndentingNewLine]", "\[IndentingNewLine]", 
     RowBox[{"ceqnic", "=", 
      RowBox[{"Table", "[", 
       RowBox[{
        RowBox[{
         RowBox[{
          RowBox[{"ucf", "[", "0", "]"}], "[", 
          RowBox[{"[", "k", "]"}], "]"}], "==", 
         RowBox[{"iConditions", "[", 
          RowBox[{"[", "k", "]"}], "]"}]}], ",", 
        RowBox[{"{", 
         RowBox[{"k", ",", "1", ",", "10"}], "}"}]}], "]"}]}], ";", 
     "\[IndentingNewLine]", 
     RowBox[{"ceqnsde", "=", 
      RowBox[{"Table", "[", 
       RowBox[{
        RowBox[{
         RowBox[{
          RowBox[{"D", "[", 
           RowBox[{
            RowBox[{"ucf", "[", "t", "]"}], ",", "t"}], "]"}], "[", 
          RowBox[{"[", "j", "]"}], "]"}], "==", 
         RowBox[{
          RowBox[{"rhsdecuF", "[", 
           RowBox[{"t", ",", "COP", ",", 
            RowBox[{"CU", "[", "t", "]"}]}], "]"}], "[", 
          RowBox[{"[", "j", "]"}], "]"}]}], ",", 
        RowBox[{"{", 
         RowBox[{"j", ",", "1", ",", "10"}], "}"}]}], "]"}]}], ";", 
     "\[IndentingNewLine]", 
     RowBox[{"ceqnsc", "=", 
      RowBox[{"Flatten", "[", 
       RowBox[{"{", 
        RowBox[{"ceqnsde", ",", "ceqnic"}], "}"}], "]"}]}], ";", 
     "\[IndentingNewLine]", "\[IndentingNewLine]", 
     RowBox[{"csolnbim", "=", 
      RowBox[{"Flatten", "[", 
       RowBox[{"NDSolve", "[", 
        RowBox[{"ceqnsc", ",", "ufc", ",", 
         RowBox[{"{", 
          RowBox[{"t", ",", "startTime", ",", "endTime"}], "}"}], ",", 
         RowBox[{"Method", "->", 
          RowBox[{"{", 
           RowBox[{"\"\<StiffnessSwitching\>\"", ",", 
            RowBox[{"Method", "->", 
             RowBox[{"{", 
              RowBox[{"\"\<ExplicitRungeKutta\>\"", ",", "Automatic"}], 
              "}"}]}]}], "}"}]}], ",", 
         RowBox[{"AccuracyGoal", "->", "12"}], ",", 
         RowBox[{"PrecisionGoal", "->", "12"}]}], "]"}], "]"}]}], ";", 
     "\[IndentingNewLine]", "\[IndentingNewLine]", "csolnbim"}]}], 
   "\[IndentingNewLine]", "]"}]}]}], "Input",
 CellChangeTimes->{{3.940037576890325*^9, 3.9400375827670927`*^9}, {
   3.940037623808468*^9, 3.940037820091489*^9}, {3.940037901224875*^9, 
   3.940037920052112*^9}, {3.940038017720663*^9, 3.9400382051825123`*^9}, {
   3.940038295509193*^9, 3.9400383320522633`*^9}, {3.9400384057682056`*^9, 
   3.940038407172224*^9}, {3.9400384408221617`*^9, 3.940038463246393*^9}, {
   3.940038526727879*^9, 3.940038551000209*^9}, {3.940038600683213*^9, 
   3.940038601985058*^9}, {3.9400386320013533`*^9, 3.940038713477633*^9}, {
   3.940038815736082*^9, 3.940038870710004*^9}, {3.940038961291279*^9, 
   3.940038975684216*^9}, {3.940039038932872*^9, 3.940039397344391*^9}, {
   3.940039481300778*^9, 3.94003961151783*^9}, {3.940039669468914*^9, 
   3.940039752327365*^9}, {3.9400397969974613`*^9, 3.940039872052266*^9}, {
   3.9400399082168694`*^9, 3.94004006241615*^9}, {3.940040133061595*^9, 
   3.940040133566317*^9}, {3.9400402422835217`*^9, 3.940040319367983*^9}, {
   3.9400403862995853`*^9, 3.9400405409737167`*^9}, {3.940041069538252*^9, 
   3.940041139463223*^9}, {3.940041299459222*^9, 3.94004136234022*^9}, {
   3.940041396199473*^9, 3.940041539165228*^9}, {3.940041589643145*^9, 
   3.94004160990979*^9}, {3.940041762816914*^9, 3.940041765036894*^9}, {
   3.940170843905164*^9, 3.940170859410887*^9}, {3.940170975208086*^9, 
   3.940171026058804*^9}, {3.940171083042542*^9, 3.940171098916916*^9}, {
   3.9401712130708714`*^9, 3.940171215568619*^9}, 3.94112738486166*^9, {
   3.9435636249861593`*^9, 3.943563697396435*^9}, {3.943563764963751*^9, 
   3.94356377091792*^9}, {3.9435643540129547`*^9, 3.9435643781943083`*^9}, {
   3.94356446767354*^9, 3.943564468724962*^9}, {3.943564688487801*^9, 
   3.943564802877124*^9}, {3.943566722048835*^9, 3.943566749364894*^9}, {
   3.9435667958697653`*^9, 3.94356680174234*^9}, {3.943567460839326*^9, 
   3.9435674619781857`*^9}},
 CellLabel->
  "In[144]:=",ExpressionUUID->"572bf642-a76c-4623-9af8-11e496a5e437"]
}, Open  ]],

Cell[CellGroupData[{

Cell["Perturb Function", "Subsection",
 CellChangeTimes->{{3.940037576890325*^9, 3.9400375827670927`*^9}, {
   3.940037623808468*^9, 3.940037820091489*^9}, {3.940037901224875*^9, 
   3.940037920052112*^9}, {3.940038017720663*^9, 3.9400382051825123`*^9}, {
   3.940038295509193*^9, 3.9400383320522633`*^9}, {3.9400384057682056`*^9, 
   3.940038407172224*^9}, {3.9400384408221617`*^9, 3.940038463246393*^9}, {
   3.940038526727879*^9, 3.940038551000209*^9}, {3.940038600683213*^9, 
   3.940038601985058*^9}, {3.9400386320013533`*^9, 3.940038713477633*^9}, {
   3.940038815736082*^9, 3.940038870710004*^9}, {3.940038961291279*^9, 
   3.940038975684216*^9}, {3.940039038932872*^9, 3.940039397344391*^9}, {
   3.940039481300778*^9, 3.94003961151783*^9}, {3.940039669468914*^9, 
   3.940039752327365*^9}, {3.9400397969974613`*^9, 3.940039872052266*^9}, {
   3.9400399082168694`*^9, 3.94004006241615*^9}, {3.940040133061595*^9, 
   3.940040133566317*^9}, {3.9400402422835217`*^9, 3.940040319367983*^9}, {
   3.9400403862995853`*^9, 3.9400405409737167`*^9}, {3.940041069538252*^9, 
   3.940041139463223*^9}, {3.940041299459222*^9, 3.94004136234022*^9}, {
   3.940041396199473*^9, 3.940041539165228*^9}, {3.940041589643145*^9, 
   3.94004160990979*^9}, {3.940041762816914*^9, 3.940041765036894*^9}, {
   3.940170843905164*^9, 3.940170859410887*^9}, {3.940170975208086*^9, 
   3.940171026058804*^9}, {3.940171083042542*^9, 3.940171098916916*^9}, {
   3.9401712130708714`*^9, 3.940171215568619*^9}, {3.94112738486166*^9, 
   3.941127386554605*^9}, 3.94112931861464*^9, 3.941129474266529*^9, {
   3.941129743899572*^9, 3.941129814917602*^9}, {3.941129860487589*^9, 
   3.9411298657719307`*^9}, 3.9411299778520317`*^9, {3.942287557406323*^9, 
   3.942287570049324*^9}, 3.942287650561453*^9, 3.942287767742085*^9, {
   3.942288294539237*^9, 3.942288311168035*^9}, 3.942288674855523*^9, {
   3.942288727492446*^9, 3.942288733773127*^9}, {3.9422887688764143`*^9, 
   3.94228877389602*^9}, {3.9422889036719227`*^9, 3.942288965198792*^9}, 
   3.9422890184193296`*^9, {3.942289065356037*^9, 3.942289133959381*^9}, {
   3.942289194342945*^9, 3.942289223706851*^9}, {3.942289769718277*^9, 
   3.942289777104925*^9}, {3.9428313927224607`*^9, 3.942831396404056*^9}, {
   3.9435630698179493`*^9, 3.9435630746383038`*^9}, 3.943563458126923*^9, 
   3.943565781721458*^9, 3.9435665709211187`*^9, {3.943567167345035*^9, 
   3.943567173960084*^9}},ExpressionUUID->"c79cb71e-74da-4454-91bd-\
4b85e3d9cc92"],

Cell[BoxData[
 RowBox[{
  RowBox[{"perturbSystem", "[", 
   RowBox[{
   "iConditions_", ",", " ", "COP_", ",", " ", "perturbTime_", ",", " ", 
    "stopTime_", ",", " ", "comp_", ",", " ", "factor_", ",", "rateSub_", ",",
     "rate_"}], "]"}], ":=", 
  RowBox[{"Module", "[", 
   RowBox[{
    RowBox[{"{", 
     RowBox[{
     "s1", ",", " ", "s2", ",", " ", "iPerturb", ",", "stopPerturb", ",", 
      "aMACD", ",", "aACED", ",", "aCUPD", ",", "aOTHD", ",", "CTRD", ",", 
      "CUD", ",", "MACD", ",", "ACED", ",", "CUPD", ",", "OTHD", ",", " ", 
      "rawData"}], "}"}], ",", " ", "\[IndentingNewLine]", 
    RowBox[{
     RowBox[{"s1", " ", "=", " ", 
      RowBox[{"perturbRate", "[", 
       RowBox[{
       "iConditions", ",", "COP", ",", "\"\<None\>\"", ",", "rate", ",", 
        RowBox[{"endTime", "->", "perturbTime"}]}], "]"}]}], ";", 
     "\[IndentingNewLine]", "\[IndentingNewLine]", 
     RowBox[{"iPerturb", "=", 
      RowBox[{"Table", "[", 
       RowBox[{
        RowBox[{
         RowBox[{
          RowBox[{"ucf", "[", "t", "]"}], "/.", " ", "s1"}], "/.", " ", 
         RowBox[{"t", "->", "perturbTime"}]}], ",", 
        RowBox[{"{", 
         RowBox[{"ucf", ",", 
          RowBox[{"{", 
           RowBox[{
           "aMAC", ",", "aACE", ",", "aOTH", ",", "aCUP", ",", "CTR", ",", 
            "CU", ",", "MAC", ",", "ACE", ",", "CUP", ",", "OTH"}], "}"}]}], 
         "}"}]}], "]"}]}], ";", "\[IndentingNewLine]", 
     RowBox[{
      RowBox[{"iPerturb", "[", 
       RowBox[{"[", "comp", "]"}], "]"}], "*=", "factor"}], ";", 
     "\[IndentingNewLine]", "\[IndentingNewLine]", 
     RowBox[{"stopPerturb", "=", 
      RowBox[{"stopTime", "-", "perturbTime"}]}], ";", "\[IndentingNewLine]", 
     "\[IndentingNewLine]", 
     RowBox[{"s2", " ", "=", " ", 
      RowBox[{"perturbRate", "[", 
       RowBox[{
       "iPerturb", ",", " ", "COP", ",", "rateSub", ",", "rate", ",", 
        RowBox[{"endTime", "->", "stopPerturb"}]}], " ", "]"}]}], ";", "\n", 
     "\[IndentingNewLine]", 
     RowBox[{
      RowBox[{"aMACD", "[", 
       RowBox[{"t_", "?", "NumericQ"}], "]"}], " ", ":=", " ", 
      RowBox[{"Which", "[", 
       RowBox[{
        RowBox[{"0", " ", "<=", " ", "t", " ", "<", " ", "perturbTime"}], ",",
         " ", 
        RowBox[{"(", 
         RowBox[{
          RowBox[{"aMAC", "[", "t", "]"}], "/.", "s1"}], ")"}], ",", " ", 
        RowBox[{
        "perturbTime", " ", "<=", " ", "t", " ", "<=", " ", "stopTime"}], ",",
         " ", 
        RowBox[{"(", 
         RowBox[{
          RowBox[{"aMAC", "[", 
           RowBox[{"t", "-", "perturbTime"}], "]"}], "/.", "s2"}], ")"}]}], 
       "]"}]}], ";", "\[IndentingNewLine]", 
     RowBox[{
      RowBox[{"aACED", "[", 
       RowBox[{"t_", "?", "NumericQ"}], "]"}], " ", ":=", " ", 
      RowBox[{"Which", "[", 
       RowBox[{
        RowBox[{"0", " ", "<=", " ", "t", " ", "<", " ", "perturbTime"}], ",",
         " ", 
        RowBox[{"(", 
         RowBox[{
          RowBox[{"aACE", "[", "t", "]"}], "/.", "s1"}], ")"}], ",", " ", 
        RowBox[{
        "perturbTime", " ", "<=", " ", "t", " ", "<=", " ", "stopTime"}], ",",
         " ", 
        RowBox[{"(", 
         RowBox[{
          RowBox[{"aACE", "[", 
           RowBox[{"t", "-", "perturbTime"}], "]"}], "/.", "s2"}], ")"}]}], 
       "]"}]}], ";", "\[IndentingNewLine]", 
     RowBox[{
      RowBox[{"aOTHD", "[", 
       RowBox[{"t_", "?", "NumericQ"}], "]"}], " ", ":=", " ", 
      RowBox[{"Which", "[", 
       RowBox[{
        RowBox[{"0", " ", "<=", " ", "t", " ", "<", " ", "perturbTime"}], ",",
         " ", 
        RowBox[{"(", 
         RowBox[{
          RowBox[{"aOTH", "[", "t", "]"}], "/.", "s1"}], ")"}], ",", " ", 
        RowBox[{
        "perturbTime", " ", "<=", " ", "t", " ", "<=", " ", "stopTime"}], ",",
         " ", 
        RowBox[{"(", 
         RowBox[{
          RowBox[{"aOTH", "[", 
           RowBox[{"t", "-", "perturbTime"}], "]"}], "/.", "s2"}], ")"}]}], 
       "]"}]}], ";", "\[IndentingNewLine]", 
     RowBox[{
      RowBox[{"aCUPD", "[", 
       RowBox[{"t_", "?", "NumericQ"}], "]"}], " ", ":=", " ", 
      RowBox[{"Which", "[", 
       RowBox[{
        RowBox[{"0", " ", "<=", " ", "t", " ", "<", " ", "perturbTime"}], ",",
         " ", 
        RowBox[{"(", 
         RowBox[{
          RowBox[{"aCUP", "[", "t", "]"}], "/.", "s1"}], ")"}], ",", " ", 
        RowBox[{
        "perturbTime", " ", "<=", " ", "t", " ", "<=", " ", "stopTime"}], ",",
         " ", 
        RowBox[{"(", 
         RowBox[{
          RowBox[{"aCUP", "[", 
           RowBox[{"t", "-", "perturbTime"}], "]"}], "/.", "s2"}], ")"}]}], 
       "]"}]}], ";", "\[IndentingNewLine]", 
     RowBox[{
      RowBox[{"CTRD", "[", 
       RowBox[{"t_", "?", "NumericQ"}], "]"}], " ", ":=", " ", 
      RowBox[{"Which", "[", 
       RowBox[{
        RowBox[{"0", " ", "<=", " ", "t", " ", "<", " ", "perturbTime"}], ",",
         " ", 
        RowBox[{"(", 
         RowBox[{
          RowBox[{"CTR", "[", "t", "]"}], "/.", "s1"}], ")"}], ",", " ", 
        RowBox[{
        "perturbTime", " ", "<=", " ", "t", " ", "<=", " ", "stopTime"}], ",",
         " ", 
        RowBox[{"(", 
         RowBox[{
          RowBox[{"CTR", "[", 
           RowBox[{"t", "-", "perturbTime"}], "]"}], "/.", "s2"}], ")"}]}], 
       "]"}]}], ";", "\[IndentingNewLine]", 
     RowBox[{
      RowBox[{"CUD", "[", 
       RowBox[{"t_", "?", "NumericQ"}], "]"}], " ", ":=", " ", 
      RowBox[{"Which", "[", 
       RowBox[{
        RowBox[{"0", " ", "<=", " ", "t", " ", "<", " ", "perturbTime"}], ",",
         " ", 
        RowBox[{"(", 
         RowBox[{
          RowBox[{"CU", "[", "t", "]"}], "/.", "s1"}], ")"}], ",", " ", 
        RowBox[{
        "perturbTime", " ", "<=", " ", "t", " ", "<=", " ", "stopTime"}], ",",
         " ", 
        RowBox[{"(", 
         RowBox[{
          RowBox[{"CU", "[", 
           RowBox[{"t", "-", "perturbTime"}], "]"}], "/.", "s2"}], ")"}]}], 
       "]"}]}], ";", "\[IndentingNewLine]", 
     RowBox[{
      RowBox[{"MACD", "[", 
       RowBox[{"t_", "?", "NumericQ"}], "]"}], " ", ":=", " ", 
      RowBox[{"Which", "[", 
       RowBox[{
        RowBox[{"0", " ", "<=", " ", "t", " ", "<", " ", "perturbTime"}], ",",
         " ", 
        RowBox[{"(", 
         RowBox[{
          RowBox[{"MAC", "[", "t", "]"}], "/.", "s1"}], ")"}], ",", " ", 
        RowBox[{
        "perturbTime", " ", "<=", " ", "t", " ", "<=", " ", "stopTime"}], ",",
         " ", 
        RowBox[{"(", 
         RowBox[{
          RowBox[{"MAC", "[", 
           RowBox[{"t", "-", "perturbTime"}], "]"}], "/.", "s2"}], ")"}]}], 
       "]"}]}], ";", "\[IndentingNewLine]", 
     RowBox[{
      RowBox[{"ACED", "[", 
       RowBox[{"t_", "?", "NumericQ"}], "]"}], " ", ":=", " ", 
      RowBox[{"Which", "[", 
       RowBox[{
        RowBox[{"0", " ", "<=", " ", "t", " ", "<", " ", "perturbTime"}], ",",
         " ", 
        RowBox[{"(", 
         RowBox[{
          RowBox[{"ACE", "[", "t", "]"}], "/.", "s1"}], ")"}], ",", " ", 
        RowBox[{
        "perturbTime", " ", "<=", " ", "t", " ", "<=", " ", "stopTime"}], ",",
         " ", 
        RowBox[{"(", 
         RowBox[{
          RowBox[{"ACE", "[", 
           RowBox[{"t", "-", "perturbTime"}], "]"}], "/.", "s2"}], ")"}]}], 
       "]"}]}], ";", "\[IndentingNewLine]", 
     RowBox[{
      RowBox[{"CUPD", "[", 
       RowBox[{"t_", "?", "NumericQ"}], "]"}], " ", ":=", " ", 
      RowBox[{"Which", "[", 
       RowBox[{
        RowBox[{"0", " ", "<=", " ", "t", " ", "<", " ", "perturbTime"}], ",",
         " ", 
        RowBox[{"(", 
         RowBox[{
          RowBox[{"CUP", "[", "t", "]"}], "/.", "s1"}], ")"}], ",", " ", 
        RowBox[{
        "perturbTime", " ", "<=", " ", "t", " ", "<=", " ", "stopTime"}], ",",
         " ", 
        RowBox[{"(", 
         RowBox[{
          RowBox[{"CUP", "[", 
           RowBox[{"t", "-", "perturbTime"}], "]"}], "/.", "s2"}], ")"}]}], 
       "]"}]}], ";", "\[IndentingNewLine]", 
     RowBox[{
      RowBox[{"OTHD", "[", 
       RowBox[{"t_", "?", "NumericQ"}], "]"}], " ", ":=", " ", 
      RowBox[{"Which", "[", 
       RowBox[{
        RowBox[{"0", " ", "<=", " ", "t", " ", "<", " ", "perturbTime"}], ",",
         " ", 
        RowBox[{"(", 
         RowBox[{
          RowBox[{"OTH", "[", "t", "]"}], "/.", "s1"}], ")"}], ",", " ", 
        RowBox[{
        "perturbTime", " ", "<=", " ", "t", " ", "<=", " ", "stopTime"}], ",",
         " ", 
        RowBox[{"(", 
         RowBox[{
          RowBox[{"OTH", "[", 
           RowBox[{"t", "-", "perturbTime"}], "]"}], "/.", "s2"}], ")"}]}], 
       "]"}]}], ";", "\[IndentingNewLine]", "\[IndentingNewLine]", 
     RowBox[{"(*", 
      RowBox[{"Adjust", " ", "step", " ", "size", " ", "as", " ", "needed"}], 
      "*)"}], "\[IndentingNewLine]", 
     RowBox[{"rawData", "=", 
      RowBox[{"Table", "[", 
       RowBox[{
        RowBox[{"{", 
         RowBox[{"t", ",", 
          RowBox[{"aMACD", "[", "t", "]"}], ",", 
          RowBox[{"aACED", "[", "t", "]"}], ",", 
          RowBox[{"aOTHD", "[", "t", "]"}], ",", 
          RowBox[{"aCUPD", "[", "t", "]"}], ",", 
          RowBox[{"CTRD", "[", "t", "]"}], ",", 
          RowBox[{"CUD", "[", "t", "]"}], ",", 
          RowBox[{"MACD", "[", "t", "]"}], ",", 
          RowBox[{"ACED", "[", "t", "]"}], ",", 
          RowBox[{"CUPD", "[", "t", "]"}], ",", 
          RowBox[{"OTHD", "[", "t", "]"}]}], "}"}], ",", 
        RowBox[{"{", 
         RowBox[{"t", ",", "0", ",", " ", "stopTime"}], "}"}]}], "]"}]}], ";",
      "\n", "\[IndentingNewLine]", "rawData"}]}], "\[IndentingNewLine]", 
   "]"}]}]], "Input",
 CellChangeTimes->{{3.940037576890325*^9, 3.9400375827670927`*^9}, {
   3.940037623808468*^9, 3.940037820091489*^9}, {3.940037901224875*^9, 
   3.940037920052112*^9}, {3.940038017720663*^9, 3.9400382051825123`*^9}, {
   3.940038295509193*^9, 3.9400383320522633`*^9}, {3.9400384057682056`*^9, 
   3.940038407172224*^9}, {3.9400384408221617`*^9, 3.940038463246393*^9}, {
   3.940038526727879*^9, 3.940038551000209*^9}, {3.940038600683213*^9, 
   3.940038601985058*^9}, {3.9400386320013533`*^9, 3.940038713477633*^9}, {
   3.940038815736082*^9, 3.940038870710004*^9}, {3.940038961291279*^9, 
   3.940038975684216*^9}, {3.940039038932872*^9, 3.940039397344391*^9}, {
   3.940039481300778*^9, 3.94003961151783*^9}, {3.940039669468914*^9, 
   3.940039752327365*^9}, {3.9400397969974613`*^9, 3.940039872052266*^9}, {
   3.9400399082168694`*^9, 3.94004006241615*^9}, {3.940040133061595*^9, 
   3.940040133566317*^9}, {3.9400402422835217`*^9, 3.940040319367983*^9}, {
   3.9400403862995853`*^9, 3.9400405409737167`*^9}, {3.940041069538252*^9, 
   3.940041139463223*^9}, {3.940041299459222*^9, 3.94004136234022*^9}, {
   3.940041396199473*^9, 3.940041539165228*^9}, {3.940041589643145*^9, 
   3.94004160990979*^9}, {3.940041762816914*^9, 3.940041765036894*^9}, {
   3.940170843905164*^9, 3.940170859410887*^9}, {3.940170975208086*^9, 
   3.940171026058804*^9}, {3.940171083042542*^9, 3.940171098916916*^9}, {
   3.9401712130708714`*^9, 3.940171215568619*^9}, {3.94112738486166*^9, 
   3.941127386554605*^9}, 3.94112931861464*^9, 3.941129474266529*^9, {
   3.941129743899572*^9, 3.941129814917602*^9}, {3.941129860487589*^9, 
   3.9411298657719307`*^9}, 3.9411299778520317`*^9, {3.942287557406323*^9, 
   3.942287570049324*^9}, 3.942287650561453*^9, 3.942287767742085*^9, {
   3.942288294539237*^9, 3.942288311168035*^9}, 3.942288674855523*^9, {
   3.942288727492446*^9, 3.942288733773127*^9}, {3.9422887688764143`*^9, 
   3.94228877389602*^9}, {3.9422889036719227`*^9, 3.942288965198792*^9}, 
   3.9422890184193296`*^9, {3.942289065356037*^9, 3.942289133959381*^9}, {
   3.942289194342945*^9, 3.942289223706851*^9}, {3.942289769718277*^9, 
   3.942289777104925*^9}, {3.9428313927224607`*^9, 3.942831396404056*^9}, {
   3.9435630698179493`*^9, 3.9435630746383038`*^9}, {3.943563458126923*^9, 
   3.9435635819452868`*^9}, {3.943563750276641*^9, 3.943563755501211*^9}, {
   3.9435638166698427`*^9, 3.943563818747801*^9}, {3.943563852019373*^9, 
   3.943563897367941*^9}, {3.94356392957902*^9, 3.943563959348166*^9}, {
   3.9435640021305017`*^9, 3.9435640799884443`*^9}, {3.943564219228057*^9, 
   3.943564285310775*^9}, {3.943564387744038*^9, 3.9435644146449223`*^9}, {
   3.943564478430645*^9, 3.9435645076059103`*^9}, {3.943564573326969*^9, 
   3.943564583140841*^9}, {3.9435648392124853`*^9, 3.943564860288054*^9}, {
   3.94356497530322*^9, 3.943564979722875*^9}, {3.943565116023402*^9, 
   3.9435651566242332`*^9}, {3.9435651879529867`*^9, 
   3.9435652179464397`*^9}, {3.943565265519465*^9, 3.943565318067782*^9}, {
   3.943565360019249*^9, 3.94356537073552*^9}, {3.943565402009159*^9, 
   3.943565550700783*^9}, {3.943565584817408*^9, 3.943565586952087*^9}, {
   3.943565672709568*^9, 3.943565673056263*^9}, {3.943565704437886*^9, 
   3.943565705096489*^9}, {3.943565737475067*^9, 3.943565753881105*^9}, {
   3.943566296596891*^9, 3.943566298136042*^9}, {3.9435663430636177`*^9, 
   3.9435664230384827`*^9}, {3.943566906068623*^9, 3.9435669563606863`*^9}, {
   3.9435670588181267`*^9, 3.9435671230665894`*^9}, {3.943567856295843*^9, 
   3.9435678931837873`*^9}, {3.943567930011279*^9, 3.943567976372916*^9}, {
   3.943568029635751*^9, 3.943568032543202*^9}, {3.9435681960384808`*^9, 
   3.943568284187014*^9}, 3.943568742709029*^9, {3.9435705931754713`*^9, 
   3.9435706101800623`*^9}, {3.9435706410502853`*^9, 3.943570699123358*^9}, 
   3.943570829675662*^9, {3.943570934397006*^9, 3.943570935243058*^9}, {
   3.943570966343629*^9, 3.943570971626775*^9}, 3.945281219946846*^9, 
   3.9452813744281816`*^9, {3.945281489383733*^9, 3.945281511556714*^9}, {
   3.9452815460616903`*^9, 3.945281597168851*^9}, {3.946725433372798*^9, 
   3.946725452721689*^9}, {3.946726329344401*^9, 3.9467263356948767`*^9}, {
   3.946726377966035*^9, 3.9467264036808453`*^9}, {3.946726525079504*^9, 
   3.946726596955954*^9}, {3.946726670015383*^9, 3.9467266729160852`*^9}, {
   3.9467267197458487`*^9, 3.946726785190144*^9}, {3.946726825394458*^9, 
   3.946726833205638*^9}, {3.9467269010322866`*^9, 3.946726910451026*^9}, {
   3.946726950990691*^9, 3.946726972482684*^9}, {3.946727037035887*^9, 
   3.9467270476925898`*^9}, {3.946727122230288*^9, 3.946727144274613*^9}, {
   3.946727179998665*^9, 3.946727201350012*^9}, {3.946727252000553*^9, 
   3.946727253564518*^9}, {3.947689891719102*^9, 3.947689892298695*^9}, {
   3.9479491918334417`*^9, 3.947949193838138*^9}, 3.948891471279846*^9, {
   3.9495270657261667`*^9, 3.949527078056155*^9}, {3.950796701335869*^9, 
   3.950796714882208*^9}, {3.951660978646385*^9, 3.9516609788511467`*^9}},
 CellLabel->
  "In[146]:=",ExpressionUUID->"61314465-12e5-4529-aa62-59f304e9b798"]
}, Open  ]],

Cell[CellGroupData[{

Cell["Perturb Rate Constant Function", "Subsection",
 CellChangeTimes->{{3.940037576890325*^9, 3.9400375827670927`*^9}, {
   3.940037623808468*^9, 3.940037820091489*^9}, {3.940037901224875*^9, 
   3.940037920052112*^9}, {3.940038017720663*^9, 3.9400382051825123`*^9}, {
   3.940038295509193*^9, 3.9400383320522633`*^9}, {3.9400384057682056`*^9, 
   3.940038407172224*^9}, {3.9400384408221617`*^9, 3.940038463246393*^9}, {
   3.940038526727879*^9, 3.940038551000209*^9}, {3.940038600683213*^9, 
   3.940038601985058*^9}, {3.9400386320013533`*^9, 3.940038713477633*^9}, {
   3.940038815736082*^9, 3.940038870710004*^9}, {3.940038961291279*^9, 
   3.940038975684216*^9}, {3.940039038932872*^9, 3.940039397344391*^9}, {
   3.940039481300778*^9, 3.94003961151783*^9}, {3.940039669468914*^9, 
   3.940039752327365*^9}, {3.9400397969974613`*^9, 3.940039872052266*^9}, {
   3.9400399082168694`*^9, 3.94004006241615*^9}, {3.940040133061595*^9, 
   3.940040133566317*^9}, {3.9400402422835217`*^9, 3.940040319367983*^9}, {
   3.9400403862995853`*^9, 3.9400405409737167`*^9}, {3.940041069538252*^9, 
   3.940041139463223*^9}, {3.940041299459222*^9, 3.94004136234022*^9}, {
   3.940041396199473*^9, 3.940041539165228*^9}, {3.940041589643145*^9, 
   3.94004160990979*^9}, {3.940041762816914*^9, 3.940041765036894*^9}, {
   3.940170843905164*^9, 3.940170859410887*^9}, {3.940170975208086*^9, 
   3.940171026058804*^9}, {3.940171083042542*^9, 3.940171098916916*^9}, {
   3.9401712130708714`*^9, 3.940171215568619*^9}, {3.94112738486166*^9, 
   3.941127386554605*^9}, 3.94112931861464*^9, 3.941129474266529*^9, {
   3.941129743899572*^9, 3.941129814917602*^9}, {3.941129860487589*^9, 
   3.9411298657719307`*^9}, 3.9411299778520317`*^9, {3.942287557406323*^9, 
   3.942287570049324*^9}, 3.942287650561453*^9, 3.942287767742085*^9, {
   3.942288294539237*^9, 3.942288311168035*^9}, 3.942288674855523*^9, {
   3.942288727492446*^9, 3.942288733773127*^9}, {3.9422887688764143`*^9, 
   3.94228877389602*^9}, {3.9422889036719227`*^9, 3.942288965198792*^9}, 
   3.9422890184193296`*^9, {3.942289065356037*^9, 3.942289133959381*^9}, {
   3.942289194342945*^9, 3.942289223706851*^9}, {3.942289769718277*^9, 
   3.942289777104925*^9}, {3.9428313927224607`*^9, 3.942831396404056*^9}, {
   3.9435630698179493`*^9, 3.9435630746383038`*^9}, {3.943563458126923*^9, 
   3.9435635819452868`*^9}, {3.943563750276641*^9, 3.943563755501211*^9}, {
   3.9435638166698427`*^9, 3.943563818747801*^9}, {3.943563852019373*^9, 
   3.943563897367941*^9}, {3.94356392957902*^9, 3.943563959348166*^9}, {
   3.9435640021305017`*^9, 3.9435640799884443`*^9}, {3.943564219228057*^9, 
   3.943564285310775*^9}, {3.943564387744038*^9, 3.9435644146449223`*^9}, {
   3.943564478430645*^9, 3.9435645076059103`*^9}, {3.943564573326969*^9, 
   3.943564583140841*^9}, {3.9435648392124853`*^9, 3.943564860288054*^9}, {
   3.94356497530322*^9, 3.943564979722875*^9}, {3.943565116023402*^9, 
   3.9435651566242332`*^9}, {3.9435651879529867`*^9, 
   3.9435652179464397`*^9}, {3.943565265519465*^9, 3.943565318067782*^9}, {
   3.943565360019249*^9, 3.94356537073552*^9}, {3.943565402009159*^9, 
   3.943565550700783*^9}, {3.943565584817408*^9, 3.943565586952087*^9}, {
   3.943565672709568*^9, 3.943565673056263*^9}, {3.943565704437886*^9, 
   3.943565705096489*^9}, {3.943565737475067*^9, 3.943565753881105*^9}, {
   3.943566296596891*^9, 3.943566298136042*^9}, {3.9435663430636177`*^9, 
   3.9435664230384827`*^9}, {3.943566906068623*^9, 3.9435669563606863`*^9}, {
   3.9435670588181267`*^9, 3.9435671230665894`*^9}, {3.943567856295843*^9, 
   3.9435678931837873`*^9}, {3.943567930011279*^9, 3.943567976372916*^9}, {
   3.943568029635751*^9, 3.943568032543202*^9}, {3.9435681960384808`*^9, 
   3.943568284187014*^9}, {3.943568742709029*^9, 
   3.9435687592809563`*^9}},ExpressionUUID->"2a8e81a5-0934-4430-8484-\
6252b34a9333"],

Cell[BoxData[
 RowBox[{"(*", 
  RowBox[{
   RowBox[{
   "Right", " ", "now", " ", "set", " ", "up", " ", "to", " ", "sub", " ", 
    "rate", " ", "with", " ", "constant", " ", "value"}], ",", " ", 
   RowBox[{"can", " ", "change", " ", "it", " ", "to", " ", "be", " ", 
    RowBox[{"1", "/", "2"}], " ", "rate"}]}], "*)"}]], "Input",
 CellChangeTimes->{{3.940037576890325*^9, 3.9400375827670927`*^9}, {
   3.940037623808468*^9, 3.940037820091489*^9}, {3.940037901224875*^9, 
   3.940037920052112*^9}, {3.940038017720663*^9, 3.9400382051825123`*^9}, {
   3.940038295509193*^9, 3.9400383320522633`*^9}, {3.9400384057682056`*^9, 
   3.940038407172224*^9}, {3.9400384408221617`*^9, 3.940038463246393*^9}, {
   3.940038526727879*^9, 3.940038551000209*^9}, {3.940038600683213*^9, 
   3.940038601985058*^9}, {3.9400386320013533`*^9, 3.940038713477633*^9}, {
   3.940038815736082*^9, 3.940038870710004*^9}, {3.940038961291279*^9, 
   3.940038975684216*^9}, {3.940039038932872*^9, 3.940039397344391*^9}, {
   3.940039481300778*^9, 3.94003961151783*^9}, {3.940039669468914*^9, 
   3.940039752327365*^9}, {3.9400397969974613`*^9, 3.940039872052266*^9}, {
   3.9400399082168694`*^9, 3.94004006241615*^9}, {3.940040133061595*^9, 
   3.940040133566317*^9}, {3.9400402422835217`*^9, 3.940040319367983*^9}, {
   3.9400403862995853`*^9, 3.9400405409737167`*^9}, {3.940041069538252*^9, 
   3.940041139463223*^9}, {3.940041299459222*^9, 3.94004136234022*^9}, {
   3.940041396199473*^9, 3.940041539165228*^9}, {3.940041589643145*^9, 
   3.94004160990979*^9}, {3.940041762816914*^9, 3.940041765036894*^9}, {
   3.940170843905164*^9, 3.940170859410887*^9}, {3.940170975208086*^9, 
   3.940171026058804*^9}, {3.940171083042542*^9, 3.940171098916916*^9}, {
   3.9401712130708714`*^9, 3.940171215568619*^9}, {3.94112738486166*^9, 
   3.941127386554605*^9}, 3.94112931861464*^9, 3.941129474266529*^9, {
   3.941129743899572*^9, 3.941129814917602*^9}, {3.941129860487589*^9, 
   3.9411298657719307`*^9}, 3.9411299778520317`*^9, {3.942287557406323*^9, 
   3.942287570049324*^9}, 3.942287650561453*^9, 3.942287767742085*^9, {
   3.942288294539237*^9, 3.942288311168035*^9}, 3.942288674855523*^9, {
   3.942288727492446*^9, 3.942288733773127*^9}, {3.9422887688764143`*^9, 
   3.94228877389602*^9}, {3.9422889036719227`*^9, 3.942288965198792*^9}, 
   3.9422890184193296`*^9, {3.942289065356037*^9, 3.942289133959381*^9}, {
   3.942289194342945*^9, 3.942289223706851*^9}, {3.942289769718277*^9, 
   3.942289777104925*^9}, {3.9428313927224607`*^9, 3.942831396404056*^9}, {
   3.9435630698179493`*^9, 3.9435630746383038`*^9}, {3.943563458126923*^9, 
   3.9435635819452868`*^9}, {3.943563750276641*^9, 3.943563755501211*^9}, {
   3.9435638166698427`*^9, 3.943563818747801*^9}, {3.943563852019373*^9, 
   3.943563897367941*^9}, {3.94356392957902*^9, 3.943563959348166*^9}, {
   3.9435640021305017`*^9, 3.9435640799884443`*^9}, {3.943564219228057*^9, 
   3.943564285310775*^9}, {3.943564387744038*^9, 3.9435644146449223`*^9}, {
   3.943564478430645*^9, 3.9435645076059103`*^9}, {3.943564573326969*^9, 
   3.943564583140841*^9}, {3.9435648392124853`*^9, 3.943564860288054*^9}, {
   3.94356497530322*^9, 3.943564979722875*^9}, {3.943565116023402*^9, 
   3.9435651566242332`*^9}, {3.9435651879529867`*^9, 
   3.9435652179464397`*^9}, {3.943565265519465*^9, 3.943565318067782*^9}, {
   3.943565360019249*^9, 3.94356537073552*^9}, {3.943565402009159*^9, 
   3.943565550700783*^9}, {3.943565584817408*^9, 3.943565586952087*^9}, {
   3.943565672709568*^9, 3.943565673056263*^9}, {3.943565704437886*^9, 
   3.943565705096489*^9}, {3.943565737475067*^9, 3.943565753881105*^9}, {
   3.943566296596891*^9, 3.943566298136042*^9}, {3.9435663430636177`*^9, 
   3.9435664230384827`*^9}, {3.943566906068623*^9, 3.9435669563606863`*^9}, {
   3.9435670588181267`*^9, 3.9435671230665894`*^9}, {3.943567856295843*^9, 
   3.9435678931837873`*^9}, {3.943567930011279*^9, 3.943567976372916*^9}, {
   3.943568029635751*^9, 3.943568032543202*^9}, {3.9435681960384808`*^9, 
   3.943568284187014*^9}, {3.943568742709029*^9, 3.9435688636866827`*^9}, {
   3.9435689167217293`*^9, 3.943568996492969*^9}, {3.943569077824877*^9, 
   3.943569090187043*^9}, {3.943569235594458*^9, 3.943569235879402*^9}, {
   3.943569287815065*^9, 3.943569288177681*^9}, {3.943569391341074*^9, 
   3.9435694180567703`*^9}, {3.943569530882854*^9, 3.943569593621636*^9}, {
   3.943570076268135*^9, 3.943570076942585*^9}, {3.946054775988929*^9, 
   3.946054799985915*^9}},
 CellLabel->
  "In[147]:=",ExpressionUUID->"ecdb4cd6-80d4-47cb-a29d-2faff96dbf50"],

Cell[BoxData[{
 RowBox[{
  RowBox[{
   RowBox[{"Options", "[", "perturbRate", "]"}], "=", 
   RowBox[{"{", 
    RowBox[{
     RowBox[{"\"\<startTime\>\"", "->", "0"}], ",", 
     RowBox[{"\"\<endTime\>\"", "->", "20000"}]}], "}"}]}], 
  ";"}], "\[IndentingNewLine]", 
 RowBox[{
  RowBox[{"perturbRate", "[", 
   RowBox[{
   "iConditions_", ",", "COP_", ",", "rateToSub_", ",", "rateValue_", ",", 
    RowBox[{"OptionsPattern", "[", "]"}]}], "]"}], ":=", 
  RowBox[{"Module", "[", 
   RowBox[{
    RowBox[{"{", 
     RowBox[{
     "ceqnic", ",", "ceqnsde", ",", "ceqnsc", ",", "csolnbim", ",", 
      "startTime", ",", "endTime", ",", "BMAC", ",", "BACE", ",", "BOTH", ",",
       "BCUP", ",", "BCTR", ",", "CUIN1", ",", "CUIN2", ",", "MMACF", ",", 
      "MMACR", ",", "MACEF", ",", "MACER", ",", "MCUPF", ",", "MCUPR", ",", 
      "MOTHF", ",", "MOTHR", ",", "DAMAC", ",", "DAACE", ",", "DAOTH", ",", 
      "DACUP", ",", "DCTR", ",", "DCU", ",", "DMAC", ",", "DACE", ",", "DCUP",
       ",", "DOTH", ",", "rlecuf", ",", "rhsdecuF", ",", "t", ",", "R", ",", 
      "U"}], "}"}], ",", "\[IndentingNewLine]", 
    RowBox[{
     RowBox[{"startTime", "=", 
      RowBox[{"OptionValue", "[", "\"\<startTime\>\"", "]"}]}], ";", 
     "\[IndentingNewLine]", 
     RowBox[{"endTime", "=", 
      RowBox[{"OptionValue", "[", "\"\<endTime\>\"", "]"}]}], ";", 
     "\[IndentingNewLine]", "\[IndentingNewLine]", 
     RowBox[{"(*", 
      RowBox[{
       RowBox[{
        RowBox[{"BMAC", "[", "t_", "]"}], ":=", 
        RowBox[{"If", "[", 
         RowBox[{
          RowBox[{"rateToSub", "===", "\"\<BMAC\>\""}], ",", 
          RowBox[{"rateValue", "*", "kBMACg"}], ",", "kBMACg"}], "]"}]}], ";",
        "\[IndentingNewLine]", 
       RowBox[{
        RowBox[{"BACE", "[", "t_", "]"}], ":=", 
        RowBox[{"If", "[", 
         RowBox[{
          RowBox[{"rateToSub", "===", "\"\<BACE\>\""}], ",", 
          RowBox[{"rateValue", "*", "kBACEg"}], ",", "kBACEg"}], "]"}]}], ";",
        "\[IndentingNewLine]", 
       RowBox[{
        RowBox[{"BOTH", "[", "t_", "]"}], ":=", 
        RowBox[{"If", "[", 
         RowBox[{
          RowBox[{"rateToSub", "===", "\"\<BOTH\>\""}], ",", 
          RowBox[{"rateValue", "*", "kBOTHg"}], ",", "kBOTHg"}], "]"}]}], ";",
        "\[IndentingNewLine]", 
       RowBox[{
        RowBox[{"BCUP", "[", 
         RowBox[{"t_", ",", "R_", ",", "U_"}], "]"}], ":=", 
        RowBox[{"If", "[", 
         RowBox[{
          RowBox[{"rateToSub", "===", "\"\<BCUP\>\""}], ",", 
          RowBox[{"rateValue", "*", 
           RowBox[{"kBCUPhF", "[", "U", "]"}], "*", 
           RowBox[{"(", 
            RowBox[{
             RowBox[{
              RowBox[{"ucf", "[", "t", "]"}], "[", 
              RowBox[{"[", "8", "]"}], "]"}], "/", "ACEr"}], ")"}]}], ",", 
          RowBox[{
           RowBox[{"kBCUPhF", "[", "U", "]"}], "*", 
           RowBox[{"(", 
            RowBox[{
             RowBox[{
              RowBox[{"ucf", "[", "t", "]"}], "[", 
              RowBox[{"[", "8", "]"}], "]"}], "/", "ACEr"}], ")"}]}]}], 
         "]"}]}], ";", "\[IndentingNewLine]", 
       RowBox[{
        RowBox[{"BCTR", "[", 
         RowBox[{"t_", ",", "R_", ",", "U_"}], "]"}], ":=", 
        RowBox[{"If", "[", 
         RowBox[{
          RowBox[{"rateToSub", "===", "\"\<BCTR\>\""}], ",", 
          RowBox[{"rateValue", "*", "kBCTRg", "*", 
           RowBox[{"(", 
            RowBox[{
             RowBox[{
              RowBox[{"ucf", "[", "t", "]"}], "[", 
              RowBox[{"[", "1", "]"}], "]"}], "/", "aMACr"}], ")"}]}], ",", 
          RowBox[{"kBCTRg", "*", 
           RowBox[{"(", 
            RowBox[{
             RowBox[{
              RowBox[{"ucf", "[", "t", "]"}], "[", 
              RowBox[{"[", "1", "]"}], "]"}], "/", "aMACr"}], ")"}]}]}], 
         "]"}]}], ";", "\[IndentingNewLine]", 
       RowBox[{
        RowBox[{"CUIN1", "[", 
         RowBox[{"t_", ",", "R_", ",", "U_"}], "]"}], ":=", 
        RowBox[{"If", "[", 
         RowBox[{
          RowBox[{"rateToSub", "===", "\"\<CUIN1\>\""}], ",", 
          RowBox[{"rateValue", "*", "kCUIN1g", "*", 
           RowBox[{"(", 
            RowBox[{"R", "/", 
             RowBox[{"(", 
              RowBox[{"R", "+", "KM1"}], ")"}]}], ")"}], "*", 
           RowBox[{"(", 
            RowBox[{
             RowBox[{
              RowBox[{"ucf", "[", "t", "]"}], "[", 
              RowBox[{"[", "5", "]"}], "]"}], "/", "CTRr"}], ")"}]}], ",", 
          RowBox[{"kCUIN1g", "*", 
           RowBox[{"(", 
            RowBox[{"R", "/", 
             RowBox[{"(", 
              RowBox[{"R", "+", "KM1"}], ")"}]}], ")"}], "*", 
           RowBox[{"(", 
            RowBox[{
             RowBox[{
              RowBox[{"ucf", "[", "t", "]"}], "[", 
              RowBox[{"[", "5", "]"}], "]"}], "/", "CTRr"}], ")"}]}]}], 
         "]"}]}], ";", "\[IndentingNewLine]", 
       RowBox[{
        RowBox[{"CUIN2", "[", 
         RowBox[{"t_", ",", "R_", ",", "U_"}], "]"}], ":=", 
        RowBox[{"If", "[", 
         RowBox[{
          RowBox[{"rateToSub", "===", "\"\<CUIN2\>\""}], ",", 
          RowBox[{"rateValue", "*", 
           RowBox[{"kCUIN2hF", "[", "R", "]"}], "*", 
           RowBox[{"(", 
            RowBox[{"R", "/", 
             RowBox[{"(", 
              RowBox[{"R", "+", "KM2"}], ")"}]}], ")"}]}], ",", 
          RowBox[{
           RowBox[{"kCUIN2hF", "[", "R", "]"}], "*", 
           RowBox[{"(", 
            RowBox[{"R", "/", 
             RowBox[{"(", 
              RowBox[{"R", "+", "KM2"}], ")"}]}], ")"}]}]}], "]"}]}], ";", 
       "\[IndentingNewLine]", 
       RowBox[{
        RowBox[{"MMACF", "[", 
         RowBox[{"t_", ",", "R_", ",", "U_"}], "]"}], ":=", 
        RowBox[{"If", "[", 
         RowBox[{
          RowBox[{"rateToSub", "===", "\"\<MMACF\>\""}], ",", 
          RowBox[{"rateValue", "*", "kMMACFg", "*", 
           RowBox[{"(", 
            RowBox[{
             RowBox[{
              RowBox[{"ucf", "[", "t", "]"}], "[", 
              RowBox[{"[", "1", "]"}], "]"}], "/", "aMACr"}], ")"}], "*", 
           RowBox[{
            RowBox[{"(", 
             RowBox[{
              RowBox[{
               RowBox[{"ucf", "[", "t", "]"}], "[", 
               RowBox[{"[", "6", "]"}], "]"}], "/", "CUr"}], ")"}], "^", 
            "0.62"}]}], ",", 
          RowBox[{"kMMACFg", "*", 
           RowBox[{"(", 
            RowBox[{
             RowBox[{
              RowBox[{"ucf", "[", "t", "]"}], "[", 
              RowBox[{"[", "1", "]"}], "]"}], "/", "aMACr"}], ")"}], "*", 
           RowBox[{
            RowBox[{"(", 
             RowBox[{
              RowBox[{
               RowBox[{"ucf", "[", "t", "]"}], "[", 
               RowBox[{"[", "6", "]"}], "]"}], "/", "CUr"}], ")"}], "^", 
            "0.62"}]}]}], "]"}]}], ";", "\[IndentingNewLine]", 
       RowBox[{
        RowBox[{"MMACR", "[", 
         RowBox[{"t_", ",", "R_", ",", "U_"}], "]"}], ":=", 
        RowBox[{"If", "[", 
         RowBox[{
          RowBox[{"rateToSub", "===", "\"\<MMACR\>\""}], ",", 
          RowBox[{"rateValue", "*", "kMMACRg", "*", 
           RowBox[{"(", 
            RowBox[{
             RowBox[{
              RowBox[{"ucf", "[", "t", "]"}], "[", 
              RowBox[{"[", "7", "]"}], "]"}], "/", "MACr"}], ")"}]}], ",", 
          RowBox[{"kMMACRg", "*", 
           RowBox[{"(", 
            RowBox[{
             RowBox[{
              RowBox[{"ucf", "[", "t", "]"}], "[", 
              RowBox[{"[", "7", "]"}], "]"}], "/", "MACr"}], ")"}]}]}], 
         "]"}]}], ";", "\[IndentingNewLine]", 
       RowBox[{
        RowBox[{"MACEF", "[", 
         RowBox[{"t_", ",", "R_", ",", "U_"}], "]"}], ":=", 
        RowBox[{"If", "[", 
         RowBox[{
          RowBox[{"rateToSub", "===", "\"\<MACEF\>\""}], ",", 
          RowBox[{"rateValue", "*", "kMACEFg", "*", 
           RowBox[{"(", 
            RowBox[{
             RowBox[{
              RowBox[{"ucf", "[", "t", "]"}], "[", 
              RowBox[{"[", "2", "]"}], "]"}], "/", "aACEr"}], ")"}], "*", 
           RowBox[{
            RowBox[{"(", 
             RowBox[{
              RowBox[{
               RowBox[{"ucf", "[", "t", "]"}], "[", 
               RowBox[{"[", "6", "]"}], "]"}], "/", "CUr"}], ")"}], "^", 
            "0.9"}]}], ",", 
          RowBox[{"kMACEFg", "*", 
           RowBox[{"(", 
            RowBox[{
             RowBox[{
              RowBox[{"ucf", "[", "t", "]"}], "[", 
              RowBox[{"[", "2", "]"}], "]"}], "/", "aACEr"}], ")"}], "*", 
           RowBox[{
            RowBox[{"(", 
             RowBox[{
              RowBox[{
               RowBox[{"ucf", "[", "t", "]"}], "[", 
               RowBox[{"[", "6", "]"}], "]"}], "/", "CUr"}], ")"}], "^", 
            "0.9"}]}]}], "]"}]}], ";", "\[IndentingNewLine]", 
       RowBox[{
        RowBox[{"MACER", "[", 
         RowBox[{"t_", ",", "R_", ",", "U_"}], "]"}], ":=", 
        RowBox[{"If", "[", 
         RowBox[{
          RowBox[{"rateToSub", "===", "\"\<MACER\>\""}], ",", 
          RowBox[{"rateValue", "*", "kMACERg", "*", 
           RowBox[{"(", 
            RowBox[{
             RowBox[{
              RowBox[{"ucf", "[", "t", "]"}], "[", 
              RowBox[{"[", "8", "]"}], "]"}], "/", "ACEr"}], ")"}]}], ",", 
          RowBox[{"kMACERg", "*", 
           RowBox[{"(", 
            RowBox[{
             RowBox[{
              RowBox[{"ucf", "[", "t", "]"}], "[", 
              RowBox[{"[", "8", "]"}], "]"}], "/", "ACEr"}], ")"}]}]}], 
         "]"}]}], ";", "\[IndentingNewLine]", 
       RowBox[{
        RowBox[{"MCUPF", "[", 
         RowBox[{"t_", ",", "R_", ",", "U_"}], "]"}], ":=", 
        RowBox[{"If", "[", 
         RowBox[{
          RowBox[{"rateToSub", "===", "\"\<MCUPF\>\""}], ",", 
          RowBox[{"rateValue", "*", 
           RowBox[{"kMCUPhF", "[", "U", "]"}], "*", 
           RowBox[{"(", 
            RowBox[{
             RowBox[{
              RowBox[{"ucf", "[", "t", "]"}], "[", 
              RowBox[{"[", "4", "]"}], "]"}], "/", "aCUPr"}], ")"}], "*", 
           RowBox[{
            RowBox[{"(", 
             RowBox[{
              RowBox[{
               RowBox[{"ucf", "[", "t", "]"}], "[", 
               RowBox[{"[", "6", "]"}], "]"}], "/", "CUr"}], ")"}], "^", 
            "1.1"}]}], ",", 
          RowBox[{
           RowBox[{"kMCUPhF", "[", "U", "]"}], "*", 
           RowBox[{"(", 
            RowBox[{
             RowBox[{
              RowBox[{"ucf", "[", "t", "]"}], "[", 
              RowBox[{"[", "4", "]"}], "]"}], "/", "aCUPr"}], ")"}], "*", 
           RowBox[{
            RowBox[{"(", 
             RowBox[{
              RowBox[{
               RowBox[{"ucf", "[", "t", "]"}], "[", 
               RowBox[{"[", "6", "]"}], "]"}], "/", "CUr"}], ")"}], "^", 
            "1.1"}]}]}], "]"}]}], ";", "\[IndentingNewLine]", 
       RowBox[{
        RowBox[{"MCUPR", "[", 
         RowBox[{"t_", ",", "R_", ",", "U_"}], "]"}], ":=", 
        RowBox[{"If", "[", 
         RowBox[{
          RowBox[{"rateToSub", "===", "\"\<MCUPR\>\""}], ",", 
          RowBox[{"rateValue", "*", "kMCUPRg", "*", 
           RowBox[{"(", 
            RowBox[{
             RowBox[{
              RowBox[{"ucf", "[", "t", "]"}], "[", 
              RowBox[{"[", "9", "]"}], "]"}], "/", "CUPr"}], ")"}]}], ",", 
          RowBox[{"kMCUPRg", "*", 
           RowBox[{"(", 
            RowBox[{
             RowBox[{
              RowBox[{"ucf", "[", "t", "]"}], "[", 
              RowBox[{"[", "9", "]"}], "]"}], "/", "CUPr"}], ")"}]}]}], 
         "]"}]}], ";", "\[IndentingNewLine]", 
       RowBox[{
        RowBox[{"MOTHF", "[", 
         RowBox[{"t_", ",", "R_", ",", "U_"}], "]"}], ":=", 
        RowBox[{"If", "[", 
         RowBox[{
          RowBox[{"rateToSub", "===", "\"\<MOTHF\>\""}], ",", 
          RowBox[{"rateValue", "*", 
           RowBox[{"kMOTHhF", "[", "U", "]"}], "*", 
           RowBox[{"(", 
            RowBox[{
             RowBox[{
              RowBox[{"ucf", "[", "t", "]"}], "[", 
              RowBox[{"[", "3", "]"}], "]"}], "/", "aOTHr"}], ")"}], "*", 
           RowBox[{"(", 
            RowBox[{
             RowBox[{
              RowBox[{"ucf", "[", "t", "]"}], "[", 
              RowBox[{"[", "6", "]"}], "]"}], "/", "CUr"}], ")"}]}], ",", 
          RowBox[{
           RowBox[{"kMOTHhF", "[", "U", "]"}], "*", 
           RowBox[{"(", 
            RowBox[{
             RowBox[{
              RowBox[{"ucf", "[", "t", "]"}], "[", 
              RowBox[{"[", "3", "]"}], "]"}], "/", "aOTHr"}], ")"}], "*", 
           RowBox[{"(", 
            RowBox[{
             RowBox[{
              RowBox[{"ucf", "[", "t", "]"}], "[", 
              RowBox[{"[", "6", "]"}], "]"}], "/", "CUr"}], ")"}]}]}], 
         "]"}]}], ";", "\[IndentingNewLine]", 
       RowBox[{
        RowBox[{"MOTHR", "[", 
         RowBox[{"t_", ",", "R_", ",", "U_"}], "]"}], ":=", 
        RowBox[{"If", "[", 
         RowBox[{
          RowBox[{"rateToSub", "===", "\"\<MOTHR\>\""}], ",", 
          RowBox[{"rateValue", "*", "kMOTHRg", "*", 
           RowBox[{"(", 
            RowBox[{
             RowBox[{
              RowBox[{"ucf", "[", "t", "]"}], "[", 
              RowBox[{"[", "10", "]"}], "]"}], "/", "OTHr"}], ")"}]}], ",", 
          RowBox[{"kMOTHRg", "*", 
           RowBox[{"(", 
            RowBox[{
             RowBox[{
              RowBox[{"ucf", "[", "t", "]"}], "[", 
              RowBox[{"[", "10", "]"}], "]"}], "/", "OTHr"}], ")"}]}]}], 
         "]"}]}], ";", "\[IndentingNewLine]", 
       RowBox[{
        RowBox[{"DAMAC", "[", "t_", "]"}], ":=", 
        RowBox[{"If", "[", 
         RowBox[{
          RowBox[{"rateToSub", "===", "\"\<DAMAC\>\""}], ",", 
          RowBox[{"rateValue", "*", "alpha", "*", 
           RowBox[{
            RowBox[{"ucf", "[", "t", "]"}], "[", 
            RowBox[{"[", "1", "]"}], "]"}]}], ",", 
          RowBox[{"alpha", "*", 
           RowBox[{
            RowBox[{"ucf", "[", "t", "]"}], "[", 
            RowBox[{"[", "1", "]"}], "]"}]}]}], "]"}]}], ";", 
       "\[IndentingNewLine]", 
       RowBox[{
        RowBox[{"DAACE", "[", "t_", "]"}], ":=", 
        RowBox[{"If", "[", 
         RowBox[{
          RowBox[{"rateToSub", "===", "\"\<DAACE\>\""}], ",", 
          RowBox[{"rateValue", "*", "alpha", "*", 
           RowBox[{
            RowBox[{"ucf", "[", "t", "]"}], "[", 
            RowBox[{"[", "2", "]"}], "]"}]}], ",", 
          RowBox[{"alpha", "*", 
           RowBox[{
            RowBox[{"ucf", "[", "t", "]"}], "[", 
            RowBox[{"[", "2", "]"}], "]"}]}]}], "]"}]}], ";", 
       "\[IndentingNewLine]", 
       RowBox[{
        RowBox[{"DAOTH", "[", "t_", "]"}], ":=", 
        RowBox[{"If", "[", 
         RowBox[{
          RowBox[{"rateToSub", "===", "\"\<DAOTH\>\""}], ",", 
          RowBox[{"rateValue", "*", "alpha", "*", 
           RowBox[{
            RowBox[{"ucf", "[", "t", "]"}], "[", 
            RowBox[{"[", "3", "]"}], "]"}]}], ",", 
          RowBox[{"alpha", "*", 
           RowBox[{
            RowBox[{"ucf", "[", "t", "]"}], "[", 
            RowBox[{"[", "3", "]"}], "]"}]}]}], "]"}]}], ";", 
       "\[IndentingNewLine]", 
       RowBox[{
        RowBox[{"DACUP", "[", "t_", "]"}], ":=", 
        RowBox[{"If", "[", 
         RowBox[{
          RowBox[{"rateToSub", "===", "\"\<DACUP\>\""}], ",", 
          RowBox[{"rateValue", "*", "alpha", "*", 
           RowBox[{
            RowBox[{"ucf", "[", "t", "]"}], "[", 
            RowBox[{"[", "4", "]"}], "]"}]}], ",", 
          RowBox[{"alpha", "*", 
           RowBox[{
            RowBox[{"ucf", "[", "t", "]"}], "[", 
            RowBox[{"[", "4", "]"}], "]"}]}]}], "]"}]}], ";", 
       "\[IndentingNewLine]", 
       RowBox[{
        RowBox[{"DCTR", "[", "t_", "]"}], ":=", 
        RowBox[{"If", "[", 
         RowBox[{
          RowBox[{"rateToSub", "===", "\"\<DCTR\>\""}], ",", 
          RowBox[{"rateValue", "*", "alpha", "*", 
           RowBox[{
            RowBox[{"ucf", "[", "t", "]"}], "[", 
            RowBox[{"[", "5", "]"}], "]"}]}], ",", 
          RowBox[{"alpha", "*", 
           RowBox[{
            RowBox[{"ucf", "[", "t", "]"}], "[", 
            RowBox[{"[", "5", "]"}], "]"}]}]}], "]"}]}], ";", 
       "\[IndentingNewLine]", 
       RowBox[{
        RowBox[{"DCU", "[", "t_", "]"}], ":=", 
        RowBox[{"If", "[", 
         RowBox[{
          RowBox[{"rateToSub", "===", "\"\<DCU\>\""}], ",", 
          RowBox[{"rateValue", "*", "alpha", "*", 
           RowBox[{
            RowBox[{"ucf", "[", "t", "]"}], "[", 
            RowBox[{"[", "6", "]"}], "]"}]}], ",", 
          RowBox[{"alpha", "*", 
           RowBox[{
            RowBox[{"ucf", "[", "t", "]"}], "[", 
            RowBox[{"[", "6", "]"}], "]"}]}]}], "]"}]}], ";", 
       "\[IndentingNewLine]", 
       RowBox[{
        RowBox[{"DMAC", "[", "t_", "]"}], ":=", 
        RowBox[{"If", "[", 
         RowBox[{
          RowBox[{"rateToSub", "===", "\"\<DMAC\>\""}], ",", 
          RowBox[{"rateValue", "*", "alpha", "*", 
           RowBox[{
            RowBox[{"ucf", "[", "t", "]"}], "[", 
            RowBox[{"[", "7", "]"}], "]"}]}], ",", 
          RowBox[{"alpha", "*", 
           RowBox[{
            RowBox[{"ucf", "[", "t", "]"}], "[", 
            RowBox[{"[", "7", "]"}], "]"}]}]}], "]"}]}], ";", 
       "\[IndentingNewLine]", 
       RowBox[{
        RowBox[{"DACE", "[", "t_", "]"}], ":=", 
        RowBox[{"If", "[", 
         RowBox[{
          RowBox[{"rateToSub", "===", "\"\<DACE\>\""}], ",", 
          RowBox[{"rateValue", "*", "alpha", "*", 
           RowBox[{
            RowBox[{"ucf", "[", "t", "]"}], "[", 
            RowBox[{"[", "8", "]"}], "]"}]}], ",", 
          RowBox[{"alpha", "*", 
           RowBox[{
            RowBox[{"ucf", "[", "t", "]"}], "[", 
            RowBox[{"[", "8", "]"}], "]"}]}]}], "]"}]}], ";", 
       "\[IndentingNewLine]", 
       RowBox[{
        RowBox[{"DCUP", "[", "t_", "]"}], ":=", 
        RowBox[{"If", "[", 
         RowBox[{
          RowBox[{"rateToSub", "===", "\"\<DCUP\>\""}], ",", 
          RowBox[{"rateValue", "*", "alpha", "*", 
           RowBox[{
            RowBox[{"ucf", "[", "t", "]"}], "[", 
            RowBox[{"[", "9", "]"}], "]"}]}], ",", 
          RowBox[{"alpha", "*", 
           RowBox[{
            RowBox[{"ucf", "[", "t", "]"}], "[", 
            RowBox[{"[", "9", "]"}], "]"}]}]}], "]"}]}], ";", 
       "\[IndentingNewLine]", 
       RowBox[{
        RowBox[{"DOTH", "[", "t_", "]"}], ":=", 
        RowBox[{"If", "[", 
         RowBox[{
          RowBox[{"rateToSub", "===", "\"\<DOTH\>\""}], ",", 
          RowBox[{"rateValue", "*", "alpha", "*", 
           RowBox[{
            RowBox[{"ucf", "[", "t", "]"}], "[", 
            RowBox[{"[", "10", "]"}], "]"}]}], ",", 
          RowBox[{"alpha", "*", 
           RowBox[{
            RowBox[{"ucf", "[", "t", "]"}], "[", 
            RowBox[{"[", "10", "]"}], "]"}]}]}], "]"}]}], ";"}], "*)"}], 
     "\[IndentingNewLine]", "\[IndentingNewLine]", 
     RowBox[{"(*", "*)"}], "\[IndentingNewLine]", 
     RowBox[{
      RowBox[{"BMAC", "[", "t_", "]"}], ":=", "kBMACg"}], ";", 
     "\[IndentingNewLine]", 
     RowBox[{
      RowBox[{"BACE", "[", "t_", "]"}], ":=", "kBACEg"}], ";", 
     "\[IndentingNewLine]", 
     RowBox[{
      RowBox[{"BOTH", "[", "t_", "]"}], ":=", "kBOTHg"}], ";", " ", 
     RowBox[{"(*", " ", 
      RowBox[{
      "Change", " ", "this", " ", "to", " ", "U", " ", "instead", " ", "of", 
       " ", "R"}], "*)"}], "\[IndentingNewLine]", 
     RowBox[{
      RowBox[{"BCUP", "[", 
       RowBox[{"t_", ",", "R_", ",", "U_"}], "]"}], ":=", 
      RowBox[{
       RowBox[{"kBCUPhF", "[", "U", "]"}], "*", 
       RowBox[{"(", 
        RowBox[{
         RowBox[{
          RowBox[{"ucf", "[", "t", "]"}], "[", 
          RowBox[{"[", "8", "]"}], "]"}], "/", "ACEr"}], ")"}]}]}], ";", 
     "\[IndentingNewLine]", 
     RowBox[{
      RowBox[{"BCTR", "[", 
       RowBox[{"t_", ",", "R_", ",", "U_"}], "]"}], ":=", 
      RowBox[{"kBCTRg", "*", 
       RowBox[{"(", 
        RowBox[{
         RowBox[{
          RowBox[{"ucf", "[", "t", "]"}], "[", 
          RowBox[{"[", "1", "]"}], "]"}], "/", "aMACr"}], ")"}]}]}], ";", 
     "\[IndentingNewLine]", 
     RowBox[{
      RowBox[{"CUIN1", "[", 
       RowBox[{"t_", ",", "R_", ",", "U_"}], "]"}], ":=", 
      RowBox[{"kCUIN1g", "*", 
       RowBox[{"(", 
        RowBox[{"R", "/", 
         RowBox[{"(", 
          RowBox[{"R", "+", "KM1"}], ")"}]}], ")"}], "*", 
       RowBox[{"(", 
        RowBox[{
         RowBox[{
          RowBox[{"ucf", "[", "t", "]"}], "[", 
          RowBox[{"[", "5", "]"}], "]"}], "/", "CTRr"}], ")"}]}]}], ";", 
     "\[IndentingNewLine]", 
     RowBox[{
      RowBox[{"CUIN2", "[", 
       RowBox[{"t_", ",", "R_", ",", "U_"}], "]"}], ":=", 
      RowBox[{
       RowBox[{"kCUIN2hF", "[", "R", "]"}], "*", 
       RowBox[{"(", 
        RowBox[{"R", "/", 
         RowBox[{"(", 
          RowBox[{"R", "+", "KM2"}], ")"}]}], ")"}]}]}], ";", " ", 
     RowBox[{"(*", " ", 
      RowBox[{
      "Change", " ", "from", " ", "U", " ", "to", " ", "R", " ", "or", " ", 
       "R", " ", "to", " ", "U", " ", "based", " ", "on", " ", "COPPER", " ", 
       "or", " ", "CU"}], "*)"}], "\[IndentingNewLine]", 
     RowBox[{
      RowBox[{"MMACF", "[", 
       RowBox[{"t_", ",", "R_", ",", "U_"}], "]"}], ":=", 
      RowBox[{"kMMACFg", "*", 
       RowBox[{"(", 
        RowBox[{
         RowBox[{
          RowBox[{"ucf", "[", "t", "]"}], "[", 
          RowBox[{"[", "1", "]"}], "]"}], "/", "aMACr"}], ")"}], "*", 
       RowBox[{
        RowBox[{"(", 
         RowBox[{
          RowBox[{
           RowBox[{"ucf", "[", "t", "]"}], "[", 
           RowBox[{"[", "6", "]"}], "]"}], "/", "CUr"}], ")"}], "^", 
        "0.62"}]}]}], ";", "\[IndentingNewLine]", 
     RowBox[{
      RowBox[{"MMACR", "[", 
       RowBox[{"t_", ",", "R_", ",", "U_"}], "]"}], ":=", 
      RowBox[{"kMMACRg", "*", 
       RowBox[{"(", 
        RowBox[{
         RowBox[{
          RowBox[{"ucf", "[", "t", "]"}], "[", 
          RowBox[{"[", "7", "]"}], "]"}], "/", "MACr"}], ")"}]}]}], ";", 
     "\[IndentingNewLine]", 
     RowBox[{
      RowBox[{"MACEF", "[", 
       RowBox[{"t_", ",", "R_", ",", "U_"}], "]"}], ":=", 
      RowBox[{"kMACEFg", "*", 
       RowBox[{"(", 
        RowBox[{
         RowBox[{
          RowBox[{"ucf", "[", "t", "]"}], "[", 
          RowBox[{"[", "2", "]"}], "]"}], "/", "aACEr"}], ")"}], "*", 
       RowBox[{
        RowBox[{"(", 
         RowBox[{
          RowBox[{
           RowBox[{"ucf", "[", "t", "]"}], "[", 
           RowBox[{"[", "6", "]"}], "]"}], "/", "CUr"}], ")"}], "^", 
        "0.9"}]}]}], ";", "\[IndentingNewLine]", 
     RowBox[{
      RowBox[{"MACER", "[", 
       RowBox[{"t_", ",", "R_", ",", "U_"}], "]"}], ":=", 
      RowBox[{"kMACERg", "*", 
       RowBox[{"(", 
        RowBox[{
         RowBox[{
          RowBox[{"ucf", "[", "t", "]"}], "[", 
          RowBox[{"[", "8", "]"}], "]"}], "/", "ACEr"}], ")"}]}]}], ";", 
     "\[IndentingNewLine]", 
     RowBox[{
      RowBox[{"MCUPF", "[", 
       RowBox[{"t_", ",", "R_", ",", "U_"}], "]"}], ":=", 
      RowBox[{
       RowBox[{"kMCUPhF", "[", "U", "]"}], "*", 
       RowBox[{"(", 
        RowBox[{
         RowBox[{
          RowBox[{"ucf", "[", "t", "]"}], "[", 
          RowBox[{"[", "4", "]"}], "]"}], "/", "aCUPr"}], ")"}], "*", 
       RowBox[{
        RowBox[{"(", 
         RowBox[{
          RowBox[{
           RowBox[{"ucf", "[", "t", "]"}], "[", 
           RowBox[{"[", "6", "]"}], "]"}], "/", "CUr"}], ")"}], "^", 
        "1.1"}]}]}], ";", "\[IndentingNewLine]", 
     RowBox[{
      RowBox[{"MCUPR", "[", 
       RowBox[{"t_", ",", "R_", ",", "U_"}], "]"}], ":=", 
      RowBox[{"kMCUPRg", "*", 
       RowBox[{"(", 
        RowBox[{
         RowBox[{
          RowBox[{"ucf", "[", "t", "]"}], "[", 
          RowBox[{"[", "9", "]"}], "]"}], "/", "CUPr"}], ")"}]}]}], ";", 
     "\[IndentingNewLine]", 
     RowBox[{
      RowBox[{"MOTHF", "[", 
       RowBox[{"t_", ",", "R_", ",", "U_"}], "]"}], ":=", 
      RowBox[{
       RowBox[{"kMOTHhF", "[", "U", "]"}], "*", 
       RowBox[{"(", 
        RowBox[{
         RowBox[{
          RowBox[{"ucf", "[", "t", "]"}], "[", 
          RowBox[{"[", "3", "]"}], "]"}], "/", "aOTHr"}], ")"}], "*", 
       RowBox[{"(", 
        RowBox[{
         RowBox[{
          RowBox[{"ucf", "[", "t", "]"}], "[", 
          RowBox[{"[", "6", "]"}], "]"}], "/", "CUr"}], ")"}]}]}], ";", 
     "\[IndentingNewLine]", 
     RowBox[{
      RowBox[{"MOTHR", "[", 
       RowBox[{"t_", ",", "R_", ",", "U_"}], "]"}], ":=", 
      RowBox[{"kMOTHRg", "*", 
       RowBox[{"(", 
        RowBox[{
         RowBox[{
          RowBox[{"ucf", "[", "t", "]"}], "[", 
          RowBox[{"[", "10", "]"}], "]"}], "/", "OTHr"}], ")"}]}]}], ";", 
     "\[IndentingNewLine]", 
     RowBox[{
      RowBox[{"DAMAC", "[", "t_", "]"}], ":=", 
      RowBox[{"alpha", "*", 
       RowBox[{
        RowBox[{"ucf", "[", "t", "]"}], "[", 
        RowBox[{"[", "1", "]"}], "]"}]}]}], ";", "\[IndentingNewLine]", 
     RowBox[{
      RowBox[{"DAACE", "[", "t_", "]"}], ":=", 
      RowBox[{"alpha", "*", 
       RowBox[{
        RowBox[{"ucf", "[", "t", "]"}], "[", 
        RowBox[{"[", "2", "]"}], "]"}]}]}], ";", "\[IndentingNewLine]", 
     RowBox[{
      RowBox[{"DAOTH", "[", "t_", "]"}], ":=", 
      RowBox[{"alpha", "*", 
       RowBox[{
        RowBox[{"ucf", "[", "t", "]"}], "[", 
        RowBox[{"[", "3", "]"}], "]"}]}]}], ";", "\[IndentingNewLine]", 
     RowBox[{
      RowBox[{"DACUP", "[", "t_", "]"}], ":=", 
      RowBox[{"alpha", "*", 
       RowBox[{
        RowBox[{"ucf", "[", "t", "]"}], "[", 
        RowBox[{"[", "4", "]"}], "]"}]}]}], ";", "\[IndentingNewLine]", 
     RowBox[{
      RowBox[{"DCTR", "[", "t_", "]"}], ":=", 
      RowBox[{"alpha", "*", 
       RowBox[{
        RowBox[{"ucf", "[", "t", "]"}], "[", 
        RowBox[{"[", "5", "]"}], "]"}]}]}], ";", "\[IndentingNewLine]", 
     RowBox[{
      RowBox[{"DCU", "[", "t_", "]"}], ":=", 
      RowBox[{"alpha", "*", 
       RowBox[{
        RowBox[{"ucf", "[", "t", "]"}], "[", 
        RowBox[{"[", "6", "]"}], "]"}]}]}], ";", "\[IndentingNewLine]", 
     RowBox[{
      RowBox[{"DMAC", "[", "t_", "]"}], ":=", 
      RowBox[{"alpha", "*", 
       RowBox[{
        RowBox[{"ucf", "[", "t", "]"}], "[", 
        RowBox[{"[", "7", "]"}], "]"}]}]}], ";", "\[IndentingNewLine]", 
     RowBox[{
      RowBox[{"DACE", "[", "t_", "]"}], ":=", 
      RowBox[{"alpha", "*", 
       RowBox[{
        RowBox[{"ucf", "[", "t", "]"}], "[", 
        RowBox[{"[", "8", "]"}], "]"}]}]}], ";", "\[IndentingNewLine]", 
     RowBox[{
      RowBox[{"DCUP", "[", "t_", "]"}], ":=", 
      RowBox[{"alpha", "*", 
       RowBox[{
        RowBox[{"ucf", "[", "t", "]"}], "[", 
        RowBox[{"[", "9", "]"}], "]"}]}]}], ";", "\[IndentingNewLine]", 
     RowBox[{
      RowBox[{"DOTH", "[", "t_", "]"}], ":=", 
      RowBox[{"alpha", "*", 
       RowBox[{
        RowBox[{"ucf", "[", "t", "]"}], "[", 
        RowBox[{"[", "10", "]"}], "]"}]}]}], ";", "\[IndentingNewLine]", 
     "\[IndentingNewLine]", 
     RowBox[{"Switch", "[", 
      RowBox[{
      "rateToSub", ",", "\[IndentingNewLine]", "\"\<BMAC\>\"", ",", " ", 
       RowBox[{
        RowBox[{"BMAC", "[", "t_", "]"}], "=", 
        RowBox[{"rateValue", "*", "kBMACg"}]}], ",", "\[IndentingNewLine]", 
       "\"\<BACE\>\"", ",", " ", 
       RowBox[{
        RowBox[{"BACE", "[", "t_", "]"}], "=", 
        RowBox[{"rateValue", "*", "kBACEg"}]}], ",", "\[IndentingNewLine]", 
       "\"\<BOTH\>\"", ",", 
       RowBox[{
        RowBox[{"BOTH", "[", "t_", "]"}], "=", 
        RowBox[{"rateValue", "*", "kBOTHg"}]}], ",", "\[IndentingNewLine]", 
       "\"\<BCUP\>\"", ",", " ", 
       RowBox[{
        RowBox[{"BCUP", "[", 
         RowBox[{"t_", ",", "R_", ",", "U_"}], "]"}], "=", 
        RowBox[{"rateValue", "*", 
         RowBox[{"kBCUPhF", "[", "U", "]"}], "*", 
         RowBox[{"(", 
          RowBox[{
           RowBox[{
            RowBox[{"ucf", "[", "t", "]"}], "[", 
            RowBox[{"[", "8", "]"}], "]"}], "/", "ACEr"}], ")"}]}]}], ",", 
       "\[IndentingNewLine]", "\"\<BCTR\>\"", ",", " ", 
       RowBox[{
        RowBox[{"BCTR", "[", 
         RowBox[{"t_", ",", "R_", ",", "U_"}], "]"}], "=", 
        RowBox[{"rateValue", "*", "kBCTRg", "*", 
         RowBox[{"(", 
          RowBox[{
           RowBox[{
            RowBox[{"ucf", "[", "t", "]"}], "[", 
            RowBox[{"[", "1", "]"}], "]"}], "/", "aMACr"}], ")"}]}]}], ",", 
       "\[IndentingNewLine]", "\"\<CUIN1\>\"", ",", " ", 
       RowBox[{
        RowBox[{"CUIN1", "[", 
         RowBox[{"t_", ",", "R_", ",", "U_"}], "]"}], "=", 
        RowBox[{"rateValue", "*", "kCUIN1g", "*", 
         RowBox[{"(", 
          RowBox[{"R", "/", 
           RowBox[{"(", 
            RowBox[{"R", "+", "KM1"}], ")"}]}], ")"}], "*", 
         RowBox[{"(", 
          RowBox[{
           RowBox[{
            RowBox[{"ucf", "[", "t", "]"}], "[", 
            RowBox[{"[", "5", "]"}], "]"}], "/", "CTRr"}], ")"}]}]}], ",", 
       "\[IndentingNewLine]", "\"\<CUIN2\>\"", ",", " ", 
       RowBox[{
        RowBox[{"CUIN2", "[", 
         RowBox[{"t_", ",", "R_", ",", "U_"}], "]"}], "=", 
        RowBox[{"rateValue", "*", 
         RowBox[{"kCUIN2hF", "[", "R", "]"}], "*", 
         RowBox[{"(", 
          RowBox[{"R", "/", 
           RowBox[{"(", 
            RowBox[{"R", "+", "KM2"}], ")"}]}], ")"}]}]}], ",", 
       "\[IndentingNewLine]", "\"\<MMACF\>\"", ",", " ", 
       RowBox[{
        RowBox[{"MMACF", "[", 
         RowBox[{"t_", ",", "R_", ",", "U_"}], "]"}], "=", 
        RowBox[{"rateValue", "*", "kMMACFg", "*", 
         RowBox[{"(", 
          RowBox[{
           RowBox[{
            RowBox[{"ucf", "[", "t", "]"}], "[", 
            RowBox[{"[", "1", "]"}], "]"}], "/", "aMACr"}], ")"}], "*", 
         RowBox[{
          RowBox[{"(", 
           RowBox[{
            RowBox[{
             RowBox[{"ucf", "[", "t", "]"}], "[", 
             RowBox[{"[", "6", "]"}], "]"}], "/", "CUr"}], ")"}], "^", 
          "0.62"}]}]}], ",", "\[IndentingNewLine]", "\"\<MMACR\>\"", ",", " ", 
       RowBox[{
        RowBox[{"MMACR", "[", 
         RowBox[{"t_", ",", "R_", ",", "U_"}], "]"}], "=", 
        RowBox[{"rateValue", "*", "kMMACRg", "*", 
         RowBox[{"(", 
          RowBox[{
           RowBox[{
            RowBox[{"ucf", "[", "t", "]"}], "[", 
            RowBox[{"[", "7", "]"}], "]"}], "/", "MACr"}], ")"}]}]}], ",", 
       "\[IndentingNewLine]", "\"\<MACEF\>\"", ",", " ", 
       RowBox[{
        RowBox[{"MACEF", "[", 
         RowBox[{"t_", ",", "R_", ",", "U_"}], "]"}], "=", 
        RowBox[{"rateValue", "*", "kMACEFg", "*", 
         RowBox[{"(", 
          RowBox[{
           RowBox[{
            RowBox[{"ucf", "[", "t", "]"}], "[", 
            RowBox[{"[", "2", "]"}], "]"}], "/", "aACEr"}], ")"}], "*", 
         RowBox[{
          RowBox[{"(", 
           RowBox[{
            RowBox[{
             RowBox[{"ucf", "[", "t", "]"}], "[", 
             RowBox[{"[", "6", "]"}], "]"}], "/", "CUr"}], ")"}], "^", 
          "0.9"}]}]}], ",", "\[IndentingNewLine]", "\"\<MACER\>\"", ",", " ", 
       
       RowBox[{
        RowBox[{"MACER", "[", 
         RowBox[{"t_", ",", "R_", ",", "U_"}], "]"}], "=", 
        RowBox[{"rateValue", "*", "kMACERg", "*", 
         RowBox[{"(", 
          RowBox[{
           RowBox[{
            RowBox[{"ucf", "[", "t", "]"}], "[", 
            RowBox[{"[", "8", "]"}], "]"}], "/", "ACEr"}], ")"}]}]}], ",", 
       "\[IndentingNewLine]", "\"\<MCUPF\>\"", ",", " ", 
       RowBox[{
        RowBox[{"MCUPF", "[", 
         RowBox[{"t_", ",", "R_", ",", "U_"}], "]"}], "=", 
        RowBox[{"rateValue", "*", 
         RowBox[{"kMCUPhF", "[", "U", "]"}], "*", 
         RowBox[{"(", 
          RowBox[{
           RowBox[{
            RowBox[{"ucf", "[", "t", "]"}], "[", 
            RowBox[{"[", "4", "]"}], "]"}], "/", "aCUPr"}], ")"}], "*", 
         RowBox[{
          RowBox[{"(", 
           RowBox[{
            RowBox[{
             RowBox[{"ucf", "[", "t", "]"}], "[", 
             RowBox[{"[", "6", "]"}], "]"}], "/", "CUr"}], ")"}], "^", 
          "1.1"}]}]}], ",", "\[IndentingNewLine]", "\"\<MCUPR\>\"", ",", " ", 
       
       RowBox[{
        RowBox[{"MCUPR", "[", 
         RowBox[{"t_", ",", "R_", ",", "U_"}], "]"}], "=", 
        RowBox[{"rateValue", "*", "kMCUPRg", "*", 
         RowBox[{"(", 
          RowBox[{
           RowBox[{
            RowBox[{"ucf", "[", "t", "]"}], "[", 
            RowBox[{"[", "9", "]"}], "]"}], "/", "CUPr"}], ")"}]}]}], ",", 
       "\[IndentingNewLine]", "\"\<MOTHF\>\"", ",", " ", 
       RowBox[{
        RowBox[{"MOTHF", "[", 
         RowBox[{"t_", ",", "R_", ",", "U_"}], "]"}], "=", 
        RowBox[{"rateValue", "*", 
         RowBox[{"kMOTHhF", "[", "U", "]"}], "*", 
         RowBox[{"(", 
          RowBox[{
           RowBox[{
            RowBox[{"ucf", "[", "t", "]"}], "[", 
            RowBox[{"[", "3", "]"}], "]"}], "/", "aOTHr"}], ")"}], "*", 
         RowBox[{"(", 
          RowBox[{
           RowBox[{
            RowBox[{"ucf", "[", "t", "]"}], "[", 
            RowBox[{"[", "6", "]"}], "]"}], "/", "CUr"}], ")"}]}]}], ",", 
       "\[IndentingNewLine]", "\"\<MOTHR\>\"", ",", " ", 
       RowBox[{
        RowBox[{"MOTHR", "[", 
         RowBox[{"t_", ",", "R_", ",", "U_"}], "]"}], "=", 
        RowBox[{"rateValue", "*", "kMOTHRg", "*", 
         RowBox[{"(", 
          RowBox[{
           RowBox[{
            RowBox[{"ucf", "[", "t", "]"}], "[", 
            RowBox[{"[", "10", "]"}], "]"}], "/", "OTHr"}], ")"}]}]}], ",", 
       "\[IndentingNewLine]", "\"\<DAMAC\>\"", ",", " ", 
       RowBox[{
        RowBox[{"DAMAC", "[", "t_", "]"}], "=", 
        RowBox[{"rateValue", "*", "alpha", "*", 
         RowBox[{
          RowBox[{"ucf", "[", "t", "]"}], "[", 
          RowBox[{"[", "1", "]"}], "]"}]}]}], ",", "\[IndentingNewLine]", 
       "\"\<DAACE\>\"", ",", " ", 
       RowBox[{
        RowBox[{"DAACE", "[", "t_", "]"}], "=", 
        RowBox[{"rateValue", "*", "alpha", "*", 
         RowBox[{
          RowBox[{"ucf", "[", "t", "]"}], "[", 
          RowBox[{"[", "2", "]"}], "]"}]}]}], ",", "\[IndentingNewLine]", 
       "\"\<DAOTH\>\"", ",", " ", 
       RowBox[{
        RowBox[{"DAOTH", "[", "t_", "]"}], "=", 
        RowBox[{"rateValue", "*", "alpha", "*", 
         RowBox[{
          RowBox[{"ucf", "[", "t", "]"}], "[", 
          RowBox[{"[", "3", "]"}], "]"}]}]}], ",", "\[IndentingNewLine]", 
       "\"\<DACUP\>\"", ",", " ", 
       RowBox[{
        RowBox[{"DACUP", "[", "t_", "]"}], "=", 
        RowBox[{"rateValue", "*", "alpha", "*", 
         RowBox[{
          RowBox[{"ucf", "[", "t", "]"}], "[", 
          RowBox[{"[", "4", "]"}], "]"}]}]}], ",", "\[IndentingNewLine]", 
       "\"\<DCTR\>\"", ",", " ", 
       RowBox[{
        RowBox[{"DCTR", "[", "t_", "]"}], "=", 
        RowBox[{"rateValue", "*", "alpha", "*", 
         RowBox[{
          RowBox[{"ucf", "[", "t", "]"}], "[", 
          RowBox[{"[", "5", "]"}], "]"}]}]}], ",", "\[IndentingNewLine]", 
       "\"\<DCU\>\"", ",", " ", 
       RowBox[{
        RowBox[{"DCU", "[", "t_", "]"}], "=", 
        RowBox[{"rateValue", "*", "alpha", "*", 
         RowBox[{
          RowBox[{"ucf", "[", "t", "]"}], "[", 
          RowBox[{"[", "6", "]"}], "]"}]}]}], ",", "\[IndentingNewLine]", 
       "\"\<DMAC\>\"", ",", " ", 
       RowBox[{
        RowBox[{"DMAC", "[", "t_", "]"}], "=", 
        RowBox[{"rateValue", "*", "alpha", "*", 
         RowBox[{
          RowBox[{"ucf", "[", "t", "]"}], "[", 
          RowBox[{"[", "7", "]"}], "]"}]}]}], ",", "\[IndentingNewLine]", 
       "\"\<DACE\>\"", ",", " ", 
       RowBox[{
        RowBox[{"DACE", "[", "t_", "]"}], "=", 
        RowBox[{"rateValue", "*", "alpha", "*", 
         RowBox[{
          RowBox[{"ucf", "[", "t", "]"}], "[", 
          RowBox[{"[", "8", "]"}], "]"}]}]}], ",", "\[IndentingNewLine]", 
       "\"\<DCUP\>\"", ",", " ", 
       RowBox[{
        RowBox[{"DCUP", "[", "t_", "]"}], "=", 
        RowBox[{"rateValue", "*", "alpha", "*", 
         RowBox[{
          RowBox[{"ucf", "[", "t", "]"}], "[", 
          RowBox[{"[", "9", "]"}], "]"}]}]}], ",", "\[IndentingNewLine]", 
       "\"\<DOTH\>\"", ",", " ", 
       RowBox[{
        RowBox[{"DOTH", "[", "t_", "]"}], "=", 
        RowBox[{"rateValue", "*", "alpha", "*", 
         RowBox[{
          RowBox[{"ucf", "[", "t", "]"}], "[", 
          RowBox[{"[", "10", "]"}], "]"}]}]}]}], "\[IndentingNewLine]", "]"}],
      ";", "\[IndentingNewLine]", "\[IndentingNewLine]", 
     "\[IndentingNewLine]", 
     RowBox[{"(*", "*)"}], "\[IndentingNewLine]", "\[IndentingNewLine]", 
     RowBox[{
      RowBox[{"rlecuf", "[", 
       RowBox[{"t_", ",", "R_", ",", "U_"}], "]"}], ":=", 
      RowBox[{"List", "[", 
       RowBox[{
        RowBox[{"BMAC", "[", "t", "]"}], ",", 
        RowBox[{"BACE", "[", "t", "]"}], ",", 
        RowBox[{"BOTH", "[", "t", "]"}], ",", 
        RowBox[{"BCUP", "[", 
         RowBox[{"t", ",", "R", ",", "U"}], "]"}], ",", 
        RowBox[{"BCTR", "[", 
         RowBox[{"t", ",", "R", ",", "U"}], "]"}], ",", 
        RowBox[{"CUIN1", "[", 
         RowBox[{"t", ",", "R", ",", "U"}], "]"}], ",", 
        RowBox[{"CUIN2", "[", 
         RowBox[{"t", ",", "R", ",", "U"}], "]"}], ",", 
        RowBox[{"MMACF", "[", 
         RowBox[{"t", ",", "R", ",", "U"}], "]"}], ",", 
        RowBox[{"MMACR", "[", 
         RowBox[{"t", ",", "R", ",", "U"}], "]"}], ",", 
        RowBox[{"MACEF", "[", 
         RowBox[{"t", ",", "R", ",", "U"}], "]"}], ",", 
        RowBox[{"MACER", "[", 
         RowBox[{"t", ",", "R", ",", "U"}], "]"}], ",", 
        RowBox[{"MCUPF", "[", 
         RowBox[{"t", ",", "R", ",", "U"}], "]"}], ",", 
        RowBox[{"MCUPR", "[", 
         RowBox[{"t", ",", "R", ",", "U"}], "]"}], ",", 
        RowBox[{"MOTHF", "[", 
         RowBox[{"t", ",", "R", ",", "U"}], "]"}], ",", 
        RowBox[{"MOTHR", "[", 
         RowBox[{"t", ",", "R", ",", "U"}], "]"}], ",", 
        RowBox[{"DAMAC", "[", "t", "]"}], ",", 
        RowBox[{"DAACE", "[", "t", "]"}], ",", 
        RowBox[{"DAOTH", "[", "t", "]"}], ",", 
        RowBox[{"DACUP", "[", "t", "]"}], ",", 
        RowBox[{"DCTR", "[", "t", "]"}], ",", 
        RowBox[{"DCU", "[", "t", "]"}], ",", 
        RowBox[{"DMAC", "[", "t", "]"}], ",", 
        RowBox[{"DACE", "[", "t", "]"}], ",", 
        RowBox[{"DCUP", "[", "t", "]"}], ",", 
        RowBox[{"DOTH", "[", "t", "]"}]}], "]"}]}], ";", 
     "\[IndentingNewLine]", "\[IndentingNewLine]", 
     RowBox[{
      RowBox[{"rhsdecuF", "[", 
       RowBox[{"t_", ",", "R_", ",", "U_"}], "]"}], ":=", 
      RowBox[{"SFeccf", ".", 
       RowBox[{"rlecuf", "[", 
        RowBox[{"t", ",", "R", ",", "U"}], "]"}]}]}], ";", 
     "\[IndentingNewLine]", "\[IndentingNewLine]", 
     RowBox[{"ceqnic", "=", 
      RowBox[{"Table", "[", 
       RowBox[{
        RowBox[{
         RowBox[{
          RowBox[{"ucf", "[", "0", "]"}], "[", 
          RowBox[{"[", "k", "]"}], "]"}], "==", 
         RowBox[{"iConditions", "[", 
          RowBox[{"[", "k", "]"}], "]"}]}], ",", 
        RowBox[{"{", 
         RowBox[{"k", ",", "1", ",", "10"}], "}"}]}], "]"}]}], ";", 
     "\[IndentingNewLine]", 
     RowBox[{"ceqnsde", "=", 
      RowBox[{"Table", "[", 
       RowBox[{
        RowBox[{
         RowBox[{
          RowBox[{"D", "[", 
           RowBox[{
            RowBox[{"ucf", "[", "t", "]"}], ",", "t"}], "]"}], "[", 
          RowBox[{"[", "j", "]"}], "]"}], "==", 
         RowBox[{
          RowBox[{"rhsdecuF", "[", 
           RowBox[{"t", ",", "COP", ",", 
            RowBox[{"CU", "[", "t", "]"}]}], "]"}], "[", 
          RowBox[{"[", "j", "]"}], "]"}]}], ",", 
        RowBox[{"{", 
         RowBox[{"j", ",", "1", ",", "10"}], "}"}]}], "]"}]}], ";", 
     "\[IndentingNewLine]", 
     RowBox[{"ceqnsc", "=", 
      RowBox[{"Flatten", "[", 
       RowBox[{"{", 
        RowBox[{"ceqnsde", ",", "ceqnic"}], "}"}], "]"}]}], ";", 
     "\[IndentingNewLine]", "\[IndentingNewLine]", 
     RowBox[{"csolnbim", "=", 
      RowBox[{"Flatten", "[", 
       RowBox[{"NDSolve", "[", 
        RowBox[{"ceqnsc", ",", "ufc", ",", 
         RowBox[{"{", 
          RowBox[{"t", ",", "startTime", ",", "endTime"}], "}"}], ",", 
         RowBox[{"Method", "->", 
          RowBox[{"{", 
           RowBox[{"\"\<StiffnessSwitching\>\"", ",", 
            RowBox[{"Method", "->", 
             RowBox[{"{", 
              RowBox[{"\"\<ExplicitRungeKutta\>\"", ",", "Automatic"}], 
              "}"}]}]}], "}"}]}], ",", 
         RowBox[{"AccuracyGoal", "->", "12"}], ",", 
         RowBox[{"PrecisionGoal", "->", "12"}]}], "]"}], "]"}]}], ";", 
     "\[IndentingNewLine]", "\[IndentingNewLine]", "csolnbim"}]}], 
   "\[IndentingNewLine]", "]"}]}]}], "Input",
 CellChangeTimes->{{3.940037576890325*^9, 3.9400375827670927`*^9}, {
   3.940037623808468*^9, 3.940037820091489*^9}, {3.940037901224875*^9, 
   3.940037920052112*^9}, {3.940038017720663*^9, 3.9400382051825123`*^9}, {
   3.940038295509193*^9, 3.9400383320522633`*^9}, {3.9400384057682056`*^9, 
   3.940038407172224*^9}, {3.9400384408221617`*^9, 3.940038463246393*^9}, {
   3.940038526727879*^9, 3.940038551000209*^9}, {3.940038600683213*^9, 
   3.940038601985058*^9}, {3.9400386320013533`*^9, 3.940038713477633*^9}, {
   3.940038815736082*^9, 3.940038870710004*^9}, {3.940038961291279*^9, 
   3.940038975684216*^9}, {3.940039038932872*^9, 3.940039397344391*^9}, {
   3.940039481300778*^9, 3.94003961151783*^9}, {3.940039669468914*^9, 
   3.940039752327365*^9}, {3.9400397969974613`*^9, 3.940039872052266*^9}, {
   3.9400399082168694`*^9, 3.94004006241615*^9}, {3.940040133061595*^9, 
   3.940040133566317*^9}, {3.9400402422835217`*^9, 3.940040319367983*^9}, {
   3.9400403862995853`*^9, 3.9400405409737167`*^9}, {3.940041069538252*^9, 
   3.940041139463223*^9}, {3.940041299459222*^9, 3.94004136234022*^9}, {
   3.940041396199473*^9, 3.940041539165228*^9}, {3.940041589643145*^9, 
   3.94004160990979*^9}, {3.940041762816914*^9, 3.940041765036894*^9}, {
   3.940170843905164*^9, 3.940170859410887*^9}, {3.940170975208086*^9, 
   3.940171026058804*^9}, {3.940171083042542*^9, 3.940171098916916*^9}, {
   3.9401712130708714`*^9, 3.940171215568619*^9}, {3.94112738486166*^9, 
   3.941127386554605*^9}, 3.94112931861464*^9, 3.941129474266529*^9, {
   3.941129743899572*^9, 3.941129814917602*^9}, {3.941129860487589*^9, 
   3.9411298657719307`*^9}, 3.9411299778520317`*^9, {3.942287557406323*^9, 
   3.942287570049324*^9}, 3.942287650561453*^9, 3.942287767742085*^9, {
   3.942288294539237*^9, 3.942288311168035*^9}, 3.942288674855523*^9, {
   3.942288727492446*^9, 3.942288733773127*^9}, {3.9422887688764143`*^9, 
   3.94228877389602*^9}, {3.9422889036719227`*^9, 3.942288965198792*^9}, 
   3.9422890184193296`*^9, {3.942289065356037*^9, 3.942289133959381*^9}, {
   3.942289194342945*^9, 3.942289223706851*^9}, {3.942289769718277*^9, 
   3.942289777104925*^9}, {3.9428313927224607`*^9, 3.942831396404056*^9}, {
   3.9435630698179493`*^9, 3.9435630746383038`*^9}, {3.943563458126923*^9, 
   3.9435635819452868`*^9}, {3.943563750276641*^9, 3.943563755501211*^9}, {
   3.9435638166698427`*^9, 3.943563818747801*^9}, {3.943563852019373*^9, 
   3.943563897367941*^9}, {3.94356392957902*^9, 3.943563959348166*^9}, {
   3.9435640021305017`*^9, 3.9435640799884443`*^9}, {3.943564219228057*^9, 
   3.943564285310775*^9}, {3.943564387744038*^9, 3.9435644146449223`*^9}, {
   3.943564478430645*^9, 3.9435645076059103`*^9}, {3.943564573326969*^9, 
   3.943564583140841*^9}, {3.9435648392124853`*^9, 3.943564860288054*^9}, {
   3.94356497530322*^9, 3.943564979722875*^9}, {3.943565116023402*^9, 
   3.9435651566242332`*^9}, {3.9435651879529867`*^9, 
   3.9435652179464397`*^9}, {3.943565265519465*^9, 3.943565318067782*^9}, {
   3.943565360019249*^9, 3.94356537073552*^9}, {3.943565402009159*^9, 
   3.943565550700783*^9}, {3.943565584817408*^9, 3.943565586952087*^9}, {
   3.943565672709568*^9, 3.943565673056263*^9}, {3.943565704437886*^9, 
   3.943565705096489*^9}, {3.943565737475067*^9, 3.943565753881105*^9}, {
   3.943566296596891*^9, 3.943566298136042*^9}, {3.9435663430636177`*^9, 
   3.9435664230384827`*^9}, {3.943566906068623*^9, 3.9435669563606863`*^9}, {
   3.9435670588181267`*^9, 3.9435671230665894`*^9}, {3.943567856295843*^9, 
   3.9435678931837873`*^9}, {3.943567930011279*^9, 3.943567976372916*^9}, {
   3.943568029635751*^9, 3.943568032543202*^9}, {3.9435681960384808`*^9, 
   3.943568284187014*^9}, {3.943568742709029*^9, 3.9435688636866827`*^9}, {
   3.9435689167217293`*^9, 3.943568996492969*^9}, {3.943569077824877*^9, 
   3.943569090187043*^9}, {3.943569235594458*^9, 3.943569235879402*^9}, {
   3.943569287815065*^9, 3.943569288177681*^9}, {3.943569391341074*^9, 
   3.9435694180567703`*^9}, {3.943569530882854*^9, 3.943569593621636*^9}, {
   3.943570076268135*^9, 3.943570076942585*^9}, 3.946054775988929*^9, {
   3.946060793147756*^9, 3.94606093309481*^9}, 3.9488327675638866`*^9, 
   3.950785977615988*^9, {3.9507860309048233`*^9, 3.950786044182556*^9}, 
   3.950786283601252*^9, {3.951661064981835*^9, 3.951661206651458*^9}, 
   3.951661248485471*^9},
 CellLabel->
  "In[148]:=",ExpressionUUID->"e8808935-6253-452f-b338-66f3ef10e37e"]
}, Open  ]],

Cell[CellGroupData[{

Cell["Mutant Model", "Subsection",
 CellChangeTimes->{{3.940037576890325*^9, 3.9400375827670927`*^9}, {
   3.940037623808468*^9, 3.940037820091489*^9}, {3.940037901224875*^9, 
   3.940037920052112*^9}, {3.940038017720663*^9, 3.9400382051825123`*^9}, {
   3.940038295509193*^9, 3.9400383320522633`*^9}, {3.9400384057682056`*^9, 
   3.940038407172224*^9}, {3.9400384408221617`*^9, 3.940038463246393*^9}, {
   3.940038526727879*^9, 3.940038551000209*^9}, {3.940038600683213*^9, 
   3.940038601985058*^9}, {3.9400386320013533`*^9, 3.940038713477633*^9}, {
   3.940038815736082*^9, 3.940038870710004*^9}, {3.940038961291279*^9, 
   3.940038975684216*^9}, {3.940039038932872*^9, 3.940039397344391*^9}, {
   3.940039481300778*^9, 3.94003961151783*^9}, {3.940039669468914*^9, 
   3.940039752327365*^9}, {3.9400397969974613`*^9, 3.940039872052266*^9}, {
   3.9400399082168694`*^9, 3.94004006241615*^9}, {3.940040133061595*^9, 
   3.940040133566317*^9}, {3.9400402422835217`*^9, 3.940040319367983*^9}, {
   3.9400403862995853`*^9, 3.9400405409737167`*^9}, {3.940041069538252*^9, 
   3.940041139463223*^9}, {3.940041299459222*^9, 3.94004136234022*^9}, {
   3.940041396199473*^9, 3.940041539165228*^9}, {3.940041589643145*^9, 
   3.94004160990979*^9}, {3.940041762816914*^9, 3.940041765036894*^9}, {
   3.940170843905164*^9, 3.940170859410887*^9}, {3.940170975208086*^9, 
   3.940171026058804*^9}, {3.940171083042542*^9, 3.940171098916916*^9}, {
   3.9401712130708714`*^9, 3.940171215568619*^9}, {3.94112738486166*^9, 
   3.941127386554605*^9}, 3.94112931861464*^9, 3.941129474266529*^9, {
   3.941129743899572*^9, 3.941129814917602*^9}, {3.941129860487589*^9, 
   3.9411298657719307`*^9}, 3.9411299778520317`*^9, {3.942287557406323*^9, 
   3.942287570049324*^9}, 3.942287650561453*^9, 3.942287767742085*^9, {
   3.942288294539237*^9, 3.942288311168035*^9}, 3.942288674855523*^9, {
   3.942288727492446*^9, 3.942288733773127*^9}, {3.9422887688764143`*^9, 
   3.94228877389602*^9}, {3.9422889036719227`*^9, 3.942288965198792*^9}, 
   3.9422890184193296`*^9, {3.942289065356037*^9, 3.942289133959381*^9}, {
   3.942289194342945*^9, 3.942289223706851*^9}, {3.942289769718277*^9, 
   3.942289777104925*^9}, {3.9428313927224607`*^9, 3.942831396404056*^9}, {
   3.9435630698179493`*^9, 3.9435630746383038`*^9}, {3.943563458126923*^9, 
   3.9435635819452868`*^9}, {3.943563750276641*^9, 3.943563755501211*^9}, {
   3.9435638166698427`*^9, 3.943563818747801*^9}, {3.943563852019373*^9, 
   3.943563897367941*^9}, {3.94356392957902*^9, 3.943563959348166*^9}, {
   3.9435640021305017`*^9, 3.9435640799884443`*^9}, {3.943564219228057*^9, 
   3.943564285310775*^9}, {3.943564387744038*^9, 3.9435644146449223`*^9}, {
   3.943564478430645*^9, 3.9435645076059103`*^9}, {3.943564573326969*^9, 
   3.943564583140841*^9}, {3.9435648392124853`*^9, 3.943564860288054*^9}, {
   3.94356497530322*^9, 3.943564979722875*^9}, {3.943565116023402*^9, 
   3.9435651566242332`*^9}, {3.9435651879529867`*^9, 
   3.9435652179464397`*^9}, {3.943565265519465*^9, 3.943565318067782*^9}, {
   3.943565360019249*^9, 3.94356537073552*^9}, {3.943565402009159*^9, 
   3.943565550700783*^9}, {3.943565584817408*^9, 3.943565586952087*^9}, {
   3.943565672709568*^9, 3.943565673056263*^9}, {3.943565704437886*^9, 
   3.943565705096489*^9}, {3.943565737475067*^9, 3.943565753881105*^9}, {
   3.943566296596891*^9, 3.943566298136042*^9}, {3.9435663430636177`*^9, 
   3.9435664230384827`*^9}, {3.943566906068623*^9, 3.9435669563606863`*^9}, {
   3.9435670588181267`*^9, 3.9435671230665894`*^9}, {3.943567856295843*^9, 
   3.9435678931837873`*^9}, {3.943567930011279*^9, 3.943567976372916*^9}, {
   3.943568029635751*^9, 3.943568032543202*^9}, {3.9435681960384808`*^9, 
   3.943568284187014*^9}, {3.943568742709029*^9, 3.9435688636866827`*^9}, {
   3.9435689167217293`*^9, 3.943568996492969*^9}, {3.943569077824877*^9, 
   3.943569090187043*^9}, {3.943569235594458*^9, 3.943569235879402*^9}, {
   3.943569287815065*^9, 3.943569288177681*^9}, {3.943569391341074*^9, 
   3.9435694180567703`*^9}, {3.943569530882854*^9, 3.943569593621636*^9}, {
   3.943570076268135*^9, 3.943570076942585*^9}, 3.946054775988929*^9, {
   3.946060793147756*^9, 3.94606093309481*^9}, {3.9488327675638866`*^9, 
   3.9488327744330893`*^9}, {3.948832822304675*^9, 
   3.948832838294818*^9}},ExpressionUUID->"04a714de-da0e-4557-9e09-\
52a81bfbbecd"],

Cell[BoxData[{
 RowBox[{
  RowBox[{
   RowBox[{"Options", "[", "perturbMutantModel", "]"}], "=", 
   RowBox[{"{", 
    RowBox[{
     RowBox[{"\"\<startT\>\"", "->", "0"}], ",", 
     RowBox[{"\"\<endT\>\"", "->", "20000"}]}], "}"}]}], 
  ";"}], "\[IndentingNewLine]", 
 RowBox[{
  RowBox[{"perturbMutantModel", "[", 
   RowBox[{"iConditions_", ",", "COP_", ",", "perturbations_", ",", 
    RowBox[{"OptionsPattern", "[", "]"}]}], "]"}], ":=", 
  RowBox[{"Module", "[", 
   RowBox[{
    RowBox[{"{", 
     RowBox[{
     "perturbSorted", ",", " ", "solution", ",", " ", "solutions", ",", " ", 
      "iPerturb", ",", " ", "aMACD", ",", "aACED", ",", "aCUPD", ",", "aOTHD",
       ",", "CTRD", ",", "CUD", ",", "MACD", ",", "ACED", ",", "CUPD", ",", 
      "OTHD", ",", " ", "startT", ",", " ", "endT", ",", " ", "x", ",", " ", 
      "y", ",", " ", "BMAC", ",", "BACE", ",", "BOTH", ",", "BCUP", ",", 
      "BCTR", ",", "CUIN1", ",", "CUIN2", ",", "MMACF", ",", "MMACR", ",", 
      "MACEF", ",", "MACER", ",", "MCUPF", ",", "MCUPR", ",", "MOTHF", ",", 
      "MOTHR", ",", "DAMAC", ",", "DAACE", ",", "DAOTH", ",", "DACUP", ",", 
      "DCTR", ",", "DCU", ",", "DMAC", ",", "DACE", ",", "DCUP", ",", "DOTH", 
      ",", " ", "ceqnic", ",", "ceqnsde", ",", "ceqnsc", ",", "csolnbim", ",",
       "rlecuf", ",", "rhsdecuF", ",", " ", "time"}], "}"}], ",", 
    "\[IndentingNewLine]", "\[IndentingNewLine]", 
    RowBox[{
     RowBox[{"startT", "=", 
      RowBox[{"OptionValue", "[", "\"\<startT\>\"", "]"}]}], ";", 
     "\[IndentingNewLine]", 
     RowBox[{"endT", "=", 
      RowBox[{"OptionValue", "[", "\"\<endT\>\"", "]"}]}], ";", 
     "\[IndentingNewLine]", 
     RowBox[{"perturbSorted", " ", "=", " ", 
      RowBox[{"Values", "[", 
       RowBox[{"SortBy", "[", 
        RowBox[{
         RowBox[{"Normal", "[", 
          RowBox[{"GroupBy", "[", 
           RowBox[{"perturbations", ",", " ", "Last"}], "]"}], "]"}], ",", 
         " ", "First"}], "]"}], "]"}]}], ";", "\[IndentingNewLine]", 
     RowBox[{"(*", 
      RowBox[{"{", 
       RowBox[{
        RowBox[{"{", 
         RowBox[{"{", 
          RowBox[{"\"\<CUIN2\>\"", ",", "0", ",", "100"}], "}"}], "}"}], ",", 
        
        RowBox[{"{", 
         RowBox[{"{", 
          RowBox[{"6", ",", "2", ",", "2000"}], "}"}], "}"}]}], "}"}], "*)"}],
      "\[IndentingNewLine]", 
     RowBox[{"solutions", "=", 
      RowBox[{"{", "}"}]}], ";", "\[IndentingNewLine]", "\[IndentingNewLine]", 
     RowBox[{"(*", "*)"}], "\[IndentingNewLine]", 
     RowBox[{"solution", " ", "=", " ", 
      RowBox[{"perturbRate", "[", 
       RowBox[{
       "iConditions", ",", "COP", ",", "\"\<None\>\"", ",", "1", ",", 
        RowBox[{"endTime", "->", 
         RowBox[{
          RowBox[{
           RowBox[{"perturbSorted", "[", 
            RowBox[{"[", "1", "]"}], "]"}], "[", 
           RowBox[{"[", "1", "]"}], "]"}], "[", 
          RowBox[{"[", "3", "]"}], "]"}]}]}], "]"}]}], ";", 
     "\[IndentingNewLine]", 
     RowBox[{"AppendTo", "[", 
      RowBox[{"solutions", ",", " ", "solution"}], "]"}], ";", 
     "\[IndentingNewLine]", 
     RowBox[{"(*", "*)"}], "\[IndentingNewLine]", "\[IndentingNewLine]", 
     RowBox[{
      RowBox[{"BMAC", "[", "t_", "]"}], ":=", "kBMACg"}], ";", 
     "\[IndentingNewLine]", 
     RowBox[{
      RowBox[{"BACE", "[", "t_", "]"}], ":=", "kBACEg"}], ";", 
     "\[IndentingNewLine]", 
     RowBox[{
      RowBox[{"BOTH", "[", "t_", "]"}], ":=", "kBOTHg"}], ";", " ", 
     RowBox[{"(*", " ", 
      RowBox[{
      "Change", " ", "this", " ", "to", " ", "U", " ", "instead", " ", "of", 
       " ", "R"}], "*)"}], "\[IndentingNewLine]", 
     RowBox[{
      RowBox[{"BCUP", "[", 
       RowBox[{"t_", ",", "R_", ",", "U_"}], "]"}], ":=", 
      RowBox[{
       RowBox[{"kBCUPhF", "[", "U", "]"}], "*", 
       RowBox[{"(", 
        RowBox[{
         RowBox[{
          RowBox[{"ucf", "[", "t", "]"}], "[", 
          RowBox[{"[", "8", "]"}], "]"}], "/", "ACEr"}], ")"}]}]}], ";", 
     "\[IndentingNewLine]", 
     RowBox[{
      RowBox[{"BCTR", "[", 
       RowBox[{"t_", ",", "R_", ",", "U_"}], "]"}], ":=", 
      RowBox[{"kBCTRg", "*", 
       RowBox[{"(", 
        RowBox[{
         RowBox[{
          RowBox[{"ucf", "[", "t", "]"}], "[", 
          RowBox[{"[", "1", "]"}], "]"}], "/", "aMACr"}], ")"}]}]}], ";", 
     "\[IndentingNewLine]", 
     RowBox[{
      RowBox[{"CUIN1", "[", 
       RowBox[{"t_", ",", "R_", ",", "U_"}], "]"}], ":=", 
      RowBox[{"kCUIN1g", "*", 
       RowBox[{"(", 
        RowBox[{"R", "/", 
         RowBox[{"(", 
          RowBox[{"R", "+", "KM1"}], ")"}]}], ")"}], "*", 
       RowBox[{"(", 
        RowBox[{
         RowBox[{
          RowBox[{"ucf", "[", "t", "]"}], "[", 
          RowBox[{"[", "5", "]"}], "]"}], "/", "CTRr"}], ")"}]}]}], ";", 
     "\[IndentingNewLine]", 
     RowBox[{
      RowBox[{"CUIN2", "[", 
       RowBox[{"t_", ",", "R_", ",", "U_"}], "]"}], ":=", 
      RowBox[{
       RowBox[{"kCUIN2hF", "[", "R", "]"}], "*", 
       RowBox[{"(", 
        RowBox[{"R", "/", 
         RowBox[{"(", 
          RowBox[{"R", "+", "KM2"}], ")"}]}], ")"}]}]}], ";", " ", 
     RowBox[{"(*", " ", 
      RowBox[{
      "Change", " ", "from", " ", "U", " ", "to", " ", "R", " ", "or", " ", 
       "R", " ", "to", " ", "U", " ", "based", " ", "on", " ", "COPPER", " ", 
       "or", " ", "CU"}], "*)"}], "\[IndentingNewLine]", 
     RowBox[{
      RowBox[{"MMACF", "[", 
       RowBox[{"t_", ",", "R_", ",", "U_"}], "]"}], ":=", 
      RowBox[{"kMMACFg", "*", 
       RowBox[{"(", 
        RowBox[{
         RowBox[{
          RowBox[{"ucf", "[", "t", "]"}], "[", 
          RowBox[{"[", "1", "]"}], "]"}], "/", "aMACr"}], ")"}], "*", 
       RowBox[{
        RowBox[{"(", 
         RowBox[{
          RowBox[{
           RowBox[{"ucf", "[", "t", "]"}], "[", 
           RowBox[{"[", "6", "]"}], "]"}], "/", "CUr"}], ")"}], "^", 
        "0.62"}]}]}], ";", "\[IndentingNewLine]", 
     RowBox[{
      RowBox[{"MMACR", "[", 
       RowBox[{"t_", ",", "R_", ",", "U_"}], "]"}], ":=", 
      RowBox[{"kMMACRg", "*", 
       RowBox[{"(", 
        RowBox[{
         RowBox[{
          RowBox[{"ucf", "[", "t", "]"}], "[", 
          RowBox[{"[", "7", "]"}], "]"}], "/", "MACr"}], ")"}]}]}], ";", 
     "\[IndentingNewLine]", 
     RowBox[{
      RowBox[{"MACEF", "[", 
       RowBox[{"t_", ",", "R_", ",", "U_"}], "]"}], ":=", 
      RowBox[{"kMACEFg", "*", 
       RowBox[{"(", 
        RowBox[{
         RowBox[{
          RowBox[{"ucf", "[", "t", "]"}], "[", 
          RowBox[{"[", "2", "]"}], "]"}], "/", "aACEr"}], ")"}], "*", 
       RowBox[{
        RowBox[{"(", 
         RowBox[{
          RowBox[{
           RowBox[{"ucf", "[", "t", "]"}], "[", 
           RowBox[{"[", "6", "]"}], "]"}], "/", "CUr"}], ")"}], "^", 
        "0.9"}]}]}], ";", "\[IndentingNewLine]", 
     RowBox[{
      RowBox[{"MACER", "[", 
       RowBox[{"t_", ",", "R_", ",", "U_"}], "]"}], ":=", 
      RowBox[{"kMACERg", "*", 
       RowBox[{"(", 
        RowBox[{
         RowBox[{
          RowBox[{"ucf", "[", "t", "]"}], "[", 
          RowBox[{"[", "8", "]"}], "]"}], "/", "ACEr"}], ")"}]}]}], ";", 
     "\[IndentingNewLine]", 
     RowBox[{
      RowBox[{"MCUPF", "[", 
       RowBox[{"t_", ",", "R_", ",", "U_"}], "]"}], ":=", 
      RowBox[{
       RowBox[{"kMCUPhF", "[", "U", "]"}], "*", 
       RowBox[{"(", 
        RowBox[{
         RowBox[{
          RowBox[{"ucf", "[", "t", "]"}], "[", 
          RowBox[{"[", "4", "]"}], "]"}], "/", "aCUPr"}], ")"}], "*", 
       RowBox[{
        RowBox[{"(", 
         RowBox[{
          RowBox[{
           RowBox[{"ucf", "[", "t", "]"}], "[", 
           RowBox[{"[", "6", "]"}], "]"}], "/", "CUr"}], ")"}], "^", 
        "1.1"}]}]}], ";", "\[IndentingNewLine]", 
     RowBox[{
      RowBox[{"MCUPR", "[", 
       RowBox[{"t_", ",", "R_", ",", "U_"}], "]"}], ":=", 
      RowBox[{"kMCUPRg", "*", 
       RowBox[{"(", 
        RowBox[{
         RowBox[{
          RowBox[{"ucf", "[", "t", "]"}], "[", 
          RowBox[{"[", "9", "]"}], "]"}], "/", "CUPr"}], ")"}]}]}], ";", 
     "\[IndentingNewLine]", 
     RowBox[{
      RowBox[{"MOTHF", "[", 
       RowBox[{"t_", ",", "R_", ",", "U_"}], "]"}], ":=", 
      RowBox[{
       RowBox[{"kMOTHhF", "[", "U", "]"}], "*", 
       RowBox[{"(", 
        RowBox[{
         RowBox[{
          RowBox[{"ucf", "[", "t", "]"}], "[", 
          RowBox[{"[", "3", "]"}], "]"}], "/", "aOTHr"}], ")"}], "*", 
       RowBox[{"(", 
        RowBox[{
         RowBox[{
          RowBox[{"ucf", "[", "t", "]"}], "[", 
          RowBox[{"[", "6", "]"}], "]"}], "/", "CUr"}], ")"}]}]}], ";", 
     "\[IndentingNewLine]", 
     RowBox[{
      RowBox[{"MOTHR", "[", 
       RowBox[{"t_", ",", "R_", ",", "U_"}], "]"}], ":=", 
      RowBox[{"kMOTHRg", "*", 
       RowBox[{"(", 
        RowBox[{
         RowBox[{
          RowBox[{"ucf", "[", "t", "]"}], "[", 
          RowBox[{"[", "10", "]"}], "]"}], "/", "OTHr"}], ")"}]}]}], ";", 
     "\[IndentingNewLine]", 
     RowBox[{
      RowBox[{"DAMAC", "[", "t_", "]"}], ":=", 
      RowBox[{"alpha", "*", 
       RowBox[{
        RowBox[{"ucf", "[", "t", "]"}], "[", 
        RowBox[{"[", "1", "]"}], "]"}]}]}], ";", "\[IndentingNewLine]", 
     RowBox[{
      RowBox[{"DAACE", "[", "t_", "]"}], ":=", 
      RowBox[{"alpha", "*", 
       RowBox[{
        RowBox[{"ucf", "[", "t", "]"}], "[", 
        RowBox[{"[", "2", "]"}], "]"}]}]}], ";", "\[IndentingNewLine]", 
     RowBox[{
      RowBox[{"DAOTH", "[", "t_", "]"}], ":=", 
      RowBox[{"alpha", "*", 
       RowBox[{
        RowBox[{"ucf", "[", "t", "]"}], "[", 
        RowBox[{"[", "3", "]"}], "]"}]}]}], ";", "\[IndentingNewLine]", 
     RowBox[{
      RowBox[{"DACUP", "[", "t_", "]"}], ":=", 
      RowBox[{"alpha", "*", 
       RowBox[{
        RowBox[{"ucf", "[", "t", "]"}], "[", 
        RowBox[{"[", "4", "]"}], "]"}]}]}], ";", "\[IndentingNewLine]", 
     RowBox[{
      RowBox[{"DCTR", "[", "t_", "]"}], ":=", 
      RowBox[{"alpha", "*", 
       RowBox[{
        RowBox[{"ucf", "[", "t", "]"}], "[", 
        RowBox[{"[", "5", "]"}], "]"}]}]}], ";", "\[IndentingNewLine]", 
     RowBox[{
      RowBox[{"DCU", "[", "t_", "]"}], ":=", 
      RowBox[{"alpha", "*", 
       RowBox[{
        RowBox[{"ucf", "[", "t", "]"}], "[", 
        RowBox[{"[", "6", "]"}], "]"}]}]}], ";", "\[IndentingNewLine]", 
     RowBox[{
      RowBox[{"DMAC", "[", "t_", "]"}], ":=", 
      RowBox[{"alpha", "*", 
       RowBox[{
        RowBox[{"ucf", "[", "t", "]"}], "[", 
        RowBox[{"[", "7", "]"}], "]"}]}]}], ";", "\[IndentingNewLine]", 
     RowBox[{
      RowBox[{"DACE", "[", "t_", "]"}], ":=", 
      RowBox[{"alpha", "*", 
       RowBox[{
        RowBox[{"ucf", "[", "t", "]"}], "[", 
        RowBox[{"[", "8", "]"}], "]"}]}]}], ";", "\[IndentingNewLine]", 
     RowBox[{
      RowBox[{"DCUP", "[", "t_", "]"}], ":=", 
      RowBox[{"alpha", "*", 
       RowBox[{
        RowBox[{"ucf", "[", "t", "]"}], "[", 
        RowBox[{"[", "9", "]"}], "]"}]}]}], ";", "\[IndentingNewLine]", 
     RowBox[{
      RowBox[{"DOTH", "[", "t_", "]"}], ":=", 
      RowBox[{"alpha", "*", 
       RowBox[{
        RowBox[{"ucf", "[", "t", "]"}], "[", 
        RowBox[{"[", "10", "]"}], "]"}]}]}], ";", "\[IndentingNewLine]", 
     RowBox[{"(*", "*)"}], "\[IndentingNewLine]", "\[IndentingNewLine]", 
     RowBox[{"For", "[", 
      RowBox[{
       RowBox[{"i", "=", "1"}], ",", " ", 
       RowBox[{"i", "<=", " ", 
        RowBox[{"Length", "[", "perturbSorted", "]"}]}], ",", " ", 
       RowBox[{"i", "=", 
        RowBox[{"i", "+", "1"}]}], ",", "\[IndentingNewLine]", 
       RowBox[{
        RowBox[{"If", "[", 
         RowBox[{
          RowBox[{"i", "==", "1"}], ",", 
          RowBox[{"time", "=", 
           RowBox[{
            RowBox[{
             RowBox[{"perturbSorted", "[", 
              RowBox[{"[", "i", "]"}], "]"}], "[", 
             RowBox[{"[", "1", "]"}], "]"}], "[", 
            RowBox[{"[", "3", "]"}], "]"}]}], ",", 
          RowBox[{"time", "=", 
           RowBox[{
            RowBox[{
             RowBox[{
              RowBox[{"perturbSorted", "[", 
               RowBox[{"[", "i", "]"}], "]"}], "[", 
              RowBox[{"[", "1", "]"}], "]"}], "[", 
             RowBox[{"[", "3", "]"}], "]"}], "-", 
            RowBox[{
             RowBox[{
              RowBox[{"perturbSorted", "[", 
               RowBox[{"[", 
                RowBox[{"i", "-", "1"}], "]"}], "]"}], "[", 
              RowBox[{"[", "1", "]"}], "]"}], "[", 
             RowBox[{"[", "3", "]"}], "]"}]}]}]}], "]"}], ";", 
        "\[IndentingNewLine]", 
        RowBox[{"iPerturb", "=", 
         RowBox[{"Table", "[", 
          RowBox[{
           RowBox[{
            RowBox[{
             RowBox[{"ucf", "[", "t", "]"}], "/.", " ", "solution"}], "/.", 
            " ", 
            RowBox[{"t", "->", 
             RowBox[{"(", "time", ")"}]}]}], ",", 
           RowBox[{"{", 
            RowBox[{"ucf", ",", 
             RowBox[{"{", 
              RowBox[{
              "aMAC", ",", "aACE", ",", "aOTH", ",", "aCUP", ",", "CTR", ",", 
               "CU", ",", "MAC", ",", "ACE", ",", "CUP", ",", "OTH"}], 
              "}"}]}], "}"}]}], "]"}]}], ";", "\n", "\[IndentingNewLine]", 
        RowBox[{"For", "[", 
         RowBox[{
          RowBox[{"j", "=", "1"}], ",", " ", 
          RowBox[{"j", " ", "<=", " ", 
           RowBox[{"Length", "[", 
            RowBox[{"perturbSorted", "[", 
             RowBox[{"[", "i", "]"}], "]"}], "]"}]}], ",", " ", 
          RowBox[{"j", "=", 
           RowBox[{"j", "+", "1"}]}], ",", "\[IndentingNewLine]", 
          "\[IndentingNewLine]", 
          RowBox[{
           RowBox[{"x", " ", "=", " ", 
            RowBox[{
             RowBox[{
              RowBox[{"perturbSorted", "[", 
               RowBox[{"[", "i", "]"}], "]"}], "[", 
              RowBox[{"[", "j", "]"}], "]"}], "[", 
             RowBox[{"[", "1", "]"}], "]"}]}], ";", "\[IndentingNewLine]", 
           RowBox[{"y", "=", " ", 
            RowBox[{
             RowBox[{
              RowBox[{"perturbSorted", "[", 
               RowBox[{"[", "i", "]"}], "]"}], "[", 
              RowBox[{"[", "j", "]"}], "]"}], "[", 
             RowBox[{"[", "2", "]"}], "]"}]}], ";", "\[IndentingNewLine]", 
           "\[IndentingNewLine]", 
           RowBox[{"If", "[", 
            RowBox[{
             RowBox[{"IntegerQ", "[", "x", "]"}], ",", "\[IndentingNewLine]", 
             
             RowBox[{
              RowBox[{"iPerturb", "[", 
               RowBox[{"[", "x", "]"}], "]"}], "*=", "y"}], ",", 
             "\[IndentingNewLine]", 
             RowBox[{"Switch", "[", 
              RowBox[{
              "x", ",", "\[IndentingNewLine]", "\"\<BMAC\>\"", ",", " ", 
               RowBox[{
                RowBox[{"BMAC", "[", "t_", "]"}], "=", 
                RowBox[{"y", "*", "kBMACg"}]}], ",", "\[IndentingNewLine]", 
               "\"\<BACE\>\"", ",", " ", 
               RowBox[{
                RowBox[{"BACE", "[", "t_", "]"}], "=", 
                RowBox[{"y", "*", "kBACEg"}]}], ",", "\[IndentingNewLine]", 
               "\"\<BOTH\>\"", ",", 
               RowBox[{
                RowBox[{"BOTH", "[", "t_", "]"}], "=", 
                RowBox[{"y", "*", "kBOTHg"}]}], ",", "\[IndentingNewLine]", 
               "\"\<BCUP\>\"", ",", " ", 
               RowBox[{
                RowBox[{"BCUP", "[", 
                 RowBox[{"t_", ",", "R_", ",", "U_"}], "]"}], "=", 
                RowBox[{"y", "*", 
                 RowBox[{"kBCUPhF", "[", "U", "]"}], "*", 
                 RowBox[{"(", 
                  RowBox[{
                   RowBox[{
                    RowBox[{"ucf", "[", "t", "]"}], "[", 
                    RowBox[{"[", "8", "]"}], "]"}], "/", "ACEr"}], ")"}]}]}], 
               ",", "\[IndentingNewLine]", "\"\<BCTR\>\"", ",", " ", 
               RowBox[{
                RowBox[{"BCTR", "[", 
                 RowBox[{"t_", ",", "R_", ",", "U_"}], "]"}], "=", 
                RowBox[{"y", "*", "kBCTRg", "*", 
                 RowBox[{"(", 
                  RowBox[{
                   RowBox[{
                    RowBox[{"ucf", "[", "t", "]"}], "[", 
                    RowBox[{"[", "1", "]"}], "]"}], "/", "aMACr"}], ")"}]}]}],
                ",", "\[IndentingNewLine]", "\"\<CUIN1\>\"", ",", " ", 
               RowBox[{
                RowBox[{"CUIN1", "[", 
                 RowBox[{"t_", ",", "R_", ",", "U_"}], "]"}], "=", 
                RowBox[{"y", "*", "kCUIN1g", "*", 
                 RowBox[{"(", 
                  RowBox[{"R", "/", 
                   RowBox[{"(", 
                    RowBox[{"R", "+", "KM1"}], ")"}]}], ")"}], "*", 
                 RowBox[{"(", 
                  RowBox[{
                   RowBox[{
                    RowBox[{"ucf", "[", "t", "]"}], "[", 
                    RowBox[{"[", "5", "]"}], "]"}], "/", "CTRr"}], ")"}]}]}], 
               ",", "\[IndentingNewLine]", "\"\<CUIN2\>\"", ",", " ", 
               RowBox[{
                RowBox[{"CUIN2", "[", 
                 RowBox[{"t_", ",", "R_", ",", "U_"}], "]"}], "=", 
                RowBox[{"y", "*", 
                 RowBox[{"kCUIN2hF", "[", "R", "]"}], "*", 
                 RowBox[{"(", 
                  RowBox[{"R", "/", 
                   RowBox[{"(", 
                    RowBox[{"R", "+", "KM2"}], ")"}]}], ")"}]}]}], ",", 
               "\[IndentingNewLine]", "\"\<MMACF\>\"", ",", " ", 
               RowBox[{
                RowBox[{"MMACF", "[", 
                 RowBox[{"t_", ",", "R_", ",", "U_"}], "]"}], "=", 
                RowBox[{"y", "*", "kMMACFg", "*", 
                 RowBox[{"(", 
                  RowBox[{
                   RowBox[{
                    RowBox[{"ucf", "[", "t", "]"}], "[", 
                    RowBox[{"[", "1", "]"}], "]"}], "/", "aMACr"}], ")"}], 
                 "*", 
                 RowBox[{
                  RowBox[{"(", 
                   RowBox[{
                    RowBox[{
                    RowBox[{"ucf", "[", "t", "]"}], "[", 
                    RowBox[{"[", "6", "]"}], "]"}], "/", "CUr"}], ")"}], "^", 
                  "0.62"}]}]}], ",", "\[IndentingNewLine]", "\"\<MMACR\>\"", 
               ",", " ", 
               RowBox[{
                RowBox[{"MMACR", "[", 
                 RowBox[{"t_", ",", "R_", ",", "U_"}], "]"}], "=", 
                RowBox[{"y", "*", "kMMACRg", "*", 
                 RowBox[{"(", 
                  RowBox[{
                   RowBox[{
                    RowBox[{"ucf", "[", "t", "]"}], "[", 
                    RowBox[{"[", "7", "]"}], "]"}], "/", "MACr"}], ")"}]}]}], 
               ",", "\[IndentingNewLine]", "\"\<MACEF\>\"", ",", " ", 
               RowBox[{
                RowBox[{"MACEF", "[", 
                 RowBox[{"t_", ",", "R_", ",", "U_"}], "]"}], "=", 
                RowBox[{"y", "*", "kMACEFg", "*", 
                 RowBox[{"(", 
                  RowBox[{
                   RowBox[{
                    RowBox[{"ucf", "[", "t", "]"}], "[", 
                    RowBox[{"[", "2", "]"}], "]"}], "/", "aACEr"}], ")"}], 
                 "*", 
                 RowBox[{
                  RowBox[{"(", 
                   RowBox[{
                    RowBox[{
                    RowBox[{"ucf", "[", "t", "]"}], "[", 
                    RowBox[{"[", "6", "]"}], "]"}], "/", "CUr"}], ")"}], "^", 
                  "0.9"}]}]}], ",", "\[IndentingNewLine]", "\"\<MACER\>\"", 
               ",", " ", 
               RowBox[{
                RowBox[{"MACER", "[", 
                 RowBox[{"t_", ",", "R_", ",", "U_"}], "]"}], "=", 
                RowBox[{"y", "*", "kMACERg", "*", 
                 RowBox[{"(", 
                  RowBox[{
                   RowBox[{
                    RowBox[{"ucf", "[", "t", "]"}], "[", 
                    RowBox[{"[", "8", "]"}], "]"}], "/", "ACEr"}], ")"}]}]}], 
               ",", "\[IndentingNewLine]", "\"\<MCUPF\>\"", ",", " ", 
               RowBox[{
                RowBox[{"MCUPF", "[", 
                 RowBox[{"t_", ",", "R_", ",", "U_"}], "]"}], "=", 
                RowBox[{"y", "*", 
                 RowBox[{"kMCUPhF", "[", "U", "]"}], "*", 
                 RowBox[{"(", 
                  RowBox[{
                   RowBox[{
                    RowBox[{"ucf", "[", "t", "]"}], "[", 
                    RowBox[{"[", "4", "]"}], "]"}], "/", "aCUPr"}], ")"}], 
                 "*", 
                 RowBox[{
                  RowBox[{"(", 
                   RowBox[{
                    RowBox[{
                    RowBox[{"ucf", "[", "t", "]"}], "[", 
                    RowBox[{"[", "6", "]"}], "]"}], "/", "CUr"}], ")"}], "^", 
                  "1.1"}]}]}], ",", "\[IndentingNewLine]", "\"\<MCUPR\>\"", 
               ",", " ", 
               RowBox[{
                RowBox[{"MCUPR", "[", 
                 RowBox[{"t_", ",", "R_", ",", "U_"}], "]"}], "=", 
                RowBox[{"y", "*", "kMCUPRg", "*", 
                 RowBox[{"(", 
                  RowBox[{
                   RowBox[{
                    RowBox[{"ucf", "[", "t", "]"}], "[", 
                    RowBox[{"[", "9", "]"}], "]"}], "/", "CUPr"}], ")"}]}]}], 
               ",", "\[IndentingNewLine]", "\"\<MOTHF\>\"", ",", " ", 
               RowBox[{
                RowBox[{"MOTHF", "[", 
                 RowBox[{"t_", ",", "R_", ",", "U_"}], "]"}], "=", 
                RowBox[{"y", "*", 
                 RowBox[{"kMOTHhF", "[", "U", "]"}], "*", 
                 RowBox[{"(", 
                  RowBox[{
                   RowBox[{
                    RowBox[{"ucf", "[", "t", "]"}], "[", 
                    RowBox[{"[", "3", "]"}], "]"}], "/", "aOTHr"}], ")"}], 
                 "*", 
                 RowBox[{"(", 
                  RowBox[{
                   RowBox[{
                    RowBox[{"ucf", "[", "t", "]"}], "[", 
                    RowBox[{"[", "6", "]"}], "]"}], "/", "CUr"}], ")"}]}]}], 
               ",", "\[IndentingNewLine]", "\"\<MOTHR\>\"", ",", " ", 
               RowBox[{
                RowBox[{"MOTHR", "[", 
                 RowBox[{"t_", ",", "R_", ",", "U_"}], "]"}], "=", 
                RowBox[{"y", "*", "kMOTHRg", "*", 
                 RowBox[{"(", 
                  RowBox[{
                   RowBox[{
                    RowBox[{"ucf", "[", "t", "]"}], "[", 
                    RowBox[{"[", "10", "]"}], "]"}], "/", "OTHr"}], ")"}]}]}],
                ",", "\[IndentingNewLine]", "\"\<DAMAC\>\"", ",", " ", 
               RowBox[{
                RowBox[{"DAMAC", "[", "t_", "]"}], "=", 
                RowBox[{"y", "*", "alpha", "*", 
                 RowBox[{
                  RowBox[{"ucf", "[", "t", "]"}], "[", 
                  RowBox[{"[", "1", "]"}], "]"}]}]}], ",", 
               "\[IndentingNewLine]", "\"\<DAACE\>\"", ",", " ", 
               RowBox[{
                RowBox[{"DAACE", "[", "t_", "]"}], "=", 
                RowBox[{"y", "*", "alpha", "*", 
                 RowBox[{
                  RowBox[{"ucf", "[", "t", "]"}], "[", 
                  RowBox[{"[", "2", "]"}], "]"}]}]}], ",", 
               "\[IndentingNewLine]", "\"\<DAOTH\>\"", ",", " ", 
               RowBox[{
                RowBox[{"DAOTH", "[", "t_", "]"}], "=", 
                RowBox[{"y", "*", "alpha", "*", 
                 RowBox[{
                  RowBox[{"ucf", "[", "t", "]"}], "[", 
                  RowBox[{"[", "3", "]"}], "]"}]}]}], ",", 
               "\[IndentingNewLine]", "\"\<DACUP\>\"", ",", " ", 
               RowBox[{
                RowBox[{"DACUP", "[", "t_", "]"}], "=", 
                RowBox[{"y", "*", "alpha", "*", 
                 RowBox[{
                  RowBox[{"ucf", "[", "t", "]"}], "[", 
                  RowBox[{"[", "4", "]"}], "]"}]}]}], ",", 
               "\[IndentingNewLine]", "\"\<DCTR\>\"", ",", " ", 
               RowBox[{
                RowBox[{"DCTR", "[", "t_", "]"}], "=", 
                RowBox[{"y", "*", "alpha", "*", 
                 RowBox[{
                  RowBox[{"ucf", "[", "t", "]"}], "[", 
                  RowBox[{"[", "5", "]"}], "]"}]}]}], ",", 
               "\[IndentingNewLine]", "\"\<DCU\>\"", ",", " ", 
               RowBox[{
                RowBox[{"DCU", "[", "t_", "]"}], "=", 
                RowBox[{"y", "*", "alpha", "*", 
                 RowBox[{
                  RowBox[{"ucf", "[", "t", "]"}], "[", 
                  RowBox[{"[", "6", "]"}], "]"}]}]}], ",", 
               "\[IndentingNewLine]", "\"\<DMAC\>\"", ",", " ", 
               RowBox[{
                RowBox[{"DMAC", "[", "t_", "]"}], "=", 
                RowBox[{"y", "*", "alpha", "*", 
                 RowBox[{
                  RowBox[{"ucf", "[", "t", "]"}], "[", 
                  RowBox[{"[", "7", "]"}], "]"}]}]}], ",", 
               "\[IndentingNewLine]", "\"\<DACE\>\"", ",", " ", 
               RowBox[{
                RowBox[{"DACE", "[", "t_", "]"}], "=", 
                RowBox[{"y", "*", "alpha", "*", 
                 RowBox[{
                  RowBox[{"ucf", "[", "t", "]"}], "[", 
                  RowBox[{"[", "8", "]"}], "]"}]}]}], ",", 
               "\[IndentingNewLine]", "\"\<DCUP\>\"", ",", " ", 
               RowBox[{
                RowBox[{"DCUP", "[", "t_", "]"}], "=", 
                RowBox[{"y", "*", "alpha", "*", 
                 RowBox[{
                  RowBox[{"ucf", "[", "t", "]"}], "[", 
                  RowBox[{"[", "9", "]"}], "]"}]}]}], ",", 
               "\[IndentingNewLine]", "\"\<DOTH\>\"", ",", " ", 
               RowBox[{
                RowBox[{"DOTH", "[", "t_", "]"}], "=", 
                RowBox[{"y", "*", "alpha", "*", 
                 RowBox[{
                  RowBox[{"ucf", "[", "t", "]"}], "[", 
                  RowBox[{"[", "10", "]"}], "]"}]}]}]}], 
              "\[IndentingNewLine]", "]"}]}], "\[IndentingNewLine]", "]"}], 
           ";"}]}], "\[IndentingNewLine]", "\[IndentingNewLine]", "]"}], ";", 
        "\[IndentingNewLine]", "\[IndentingNewLine]", 
        RowBox[{
         RowBox[{"rlecuf", "[", 
          RowBox[{"t_", ",", "R_", ",", "U_"}], "]"}], ":=", 
         RowBox[{"List", "[", 
          RowBox[{
           RowBox[{"BMAC", "[", "t", "]"}], ",", 
           RowBox[{"BACE", "[", "t", "]"}], ",", 
           RowBox[{"BOTH", "[", "t", "]"}], ",", 
           RowBox[{"BCUP", "[", 
            RowBox[{"t", ",", "R", ",", "U"}], "]"}], ",", 
           RowBox[{"BCTR", "[", 
            RowBox[{"t", ",", "R", ",", "U"}], "]"}], ",", 
           RowBox[{"CUIN1", "[", 
            RowBox[{"t", ",", "R", ",", "U"}], "]"}], ",", 
           RowBox[{"CUIN2", "[", 
            RowBox[{"t", ",", "R", ",", "U"}], "]"}], ",", 
           RowBox[{"MMACF", "[", 
            RowBox[{"t", ",", "R", ",", "U"}], "]"}], ",", 
           RowBox[{"MMACR", "[", 
            RowBox[{"t", ",", "R", ",", "U"}], "]"}], ",", 
           RowBox[{"MACEF", "[", 
            RowBox[{"t", ",", "R", ",", "U"}], "]"}], ",", 
           RowBox[{"MACER", "[", 
            RowBox[{"t", ",", "R", ",", "U"}], "]"}], ",", 
           RowBox[{"MCUPF", "[", 
            RowBox[{"t", ",", "R", ",", "U"}], "]"}], ",", 
           RowBox[{"MCUPR", "[", 
            RowBox[{"t", ",", "R", ",", "U"}], "]"}], ",", 
           RowBox[{"MOTHF", "[", 
            RowBox[{"t", ",", "R", ",", "U"}], "]"}], ",", 
           RowBox[{"MOTHR", "[", 
            RowBox[{"t", ",", "R", ",", "U"}], "]"}], ",", 
           RowBox[{"DAMAC", "[", "t", "]"}], ",", 
           RowBox[{"DAACE", "[", "t", "]"}], ",", 
           RowBox[{"DAOTH", "[", "t", "]"}], ",", 
           RowBox[{"DACUP", "[", "t", "]"}], ",", 
           RowBox[{"DCTR", "[", "t", "]"}], ",", 
           RowBox[{"DCU", "[", "t", "]"}], ",", 
           RowBox[{"DMAC", "[", "t", "]"}], ",", 
           RowBox[{"DACE", "[", "t", "]"}], ",", 
           RowBox[{"DCUP", "[", "t", "]"}], ",", 
           RowBox[{"DOTH", "[", "t", "]"}]}], "]"}]}], ";", 
        "\[IndentingNewLine]", "\[IndentingNewLine]", 
        RowBox[{
         RowBox[{"rhsdecuF", "[", 
          RowBox[{"t_", ",", "R_", ",", "U_"}], "]"}], ":=", 
         RowBox[{"SFeccf", ".", 
          RowBox[{"rlecuf", "[", 
           RowBox[{"t", ",", "R", ",", "U"}], "]"}]}]}], ";", 
        "\[IndentingNewLine]", "\[IndentingNewLine]", 
        RowBox[{"ceqnic", "=", 
         RowBox[{"Table", "[", 
          RowBox[{
           RowBox[{
            RowBox[{
             RowBox[{"ucf", "[", "0", "]"}], "[", 
             RowBox[{"[", "k", "]"}], "]"}], "==", 
            RowBox[{"iPerturb", "[", 
             RowBox[{"[", "k", "]"}], "]"}]}], ",", 
           RowBox[{"{", 
            RowBox[{"k", ",", "1", ",", "10"}], "}"}]}], "]"}]}], ";", 
        "\[IndentingNewLine]", 
        RowBox[{"ceqnsde", "=", 
         RowBox[{"Table", "[", 
          RowBox[{
           RowBox[{
            RowBox[{
             RowBox[{"D", "[", 
              RowBox[{
               RowBox[{"ucf", "[", "t", "]"}], ",", "t"}], "]"}], "[", 
             RowBox[{"[", "j", "]"}], "]"}], "==", 
            RowBox[{
             RowBox[{"rhsdecuF", "[", 
              RowBox[{"t", ",", "COP", ",", 
               RowBox[{"CU", "[", "t", "]"}]}], "]"}], "[", 
             RowBox[{"[", "j", "]"}], "]"}]}], ",", 
           RowBox[{"{", 
            RowBox[{"j", ",", "1", ",", "10"}], "}"}]}], "]"}]}], ";", 
        "\[IndentingNewLine]", 
        RowBox[{"ceqnsc", "=", 
         RowBox[{"Flatten", "[", 
          RowBox[{"{", 
           RowBox[{"ceqnsde", ",", "ceqnic"}], "}"}], "]"}]}], ";", 
        "\[IndentingNewLine]", "\[IndentingNewLine]", 
        RowBox[{"solution", "=", 
         RowBox[{"Flatten", "[", 
          RowBox[{"NDSolve", "[", 
           RowBox[{"ceqnsc", ",", "ufc", ",", 
            RowBox[{"{", 
             RowBox[{"t", ",", "startT", ",", "endT"}], "}"}], ",", 
            RowBox[{"Method", "->", 
             RowBox[{"{", 
              RowBox[{"\"\<StiffnessSwitching\>\"", ",", 
               RowBox[{"Method", "->", 
                RowBox[{"{", 
                 RowBox[{"\"\<ExplicitRungeKutta\>\"", ",", "Automatic"}], 
                 "}"}]}]}], "}"}]}], ",", 
            RowBox[{"AccuracyGoal", "->", "12"}], ",", 
            RowBox[{"PrecisionGoal", "->", "12"}]}], "]"}], "]"}]}], ";", 
        "\[IndentingNewLine]", 
        RowBox[{"AppendTo", "[", 
         RowBox[{"solutions", ",", " ", "solution"}], "]"}]}]}], 
      "\[IndentingNewLine]", "\[IndentingNewLine]", "]"}], ";", 
     "\[IndentingNewLine]", "\[IndentingNewLine]", 
     RowBox[{
      RowBox[{"aMACD", "[", 
       RowBox[{"t_", "?", "NumericQ"}], "]"}], ":=", 
      RowBox[{"Module", "[", 
       RowBox[{
        RowBox[{"{", 
         RowBox[{"timeList", ",", " ", "index"}], "}"}], ",", 
        "\[IndentingNewLine]", 
        RowBox[{
         RowBox[{"timeList", " ", "=", " ", 
          RowBox[{"perturbSorted", "[", 
           RowBox[{"[", 
            RowBox[{"All", ",", "1", ",", "3"}], "]"}], "]"}]}], ";", 
         "\[IndentingNewLine]", 
         RowBox[{"(*", 
          RowBox[{
           RowBox[{"index", " ", "=", " ", 
            RowBox[{
             RowBox[{"FirstPosition", "[", 
              RowBox[{"timeList", ",", 
               RowBox[{"_", "?", 
                RowBox[{"(", 
                 RowBox[{
                  RowBox[{"t", "<", "#"}], "&"}], ")"}]}], ",", 
               RowBox[{
                RowBox[{"Length", "[", "timeList", "]"}], "+", "1"}]}], "]"}],
              "[", 
             RowBox[{"[", "1", "]"}], "]"}]}], ";"}], "*)"}], 
         "\[IndentingNewLine]", 
         RowBox[{"index", "=", 
          RowBox[{"FirstPosition", "[", 
           RowBox[{"timeList", ",", 
            RowBox[{"_", "?", 
             RowBox[{"(", 
              RowBox[{
               RowBox[{"t", "<", "#"}], "&"}], ")"}]}]}], "]"}]}], ";", 
         "\[IndentingNewLine]", 
         RowBox[{"index", "=", 
          RowBox[{"If", "[", 
           RowBox[{
            RowBox[{"MissingQ", "[", "index", "]"}], ",", 
            RowBox[{
             RowBox[{"Length", "[", "timeList", "]"}], "+", "1"}], ",", 
            RowBox[{"First", "[", "index", "]"}]}], "]"}]}], ";", "\n", 
         "\[IndentingNewLine]", 
         RowBox[{"If", "[", 
          RowBox[{
           RowBox[{"index", "==", "1"}], ",", 
           RowBox[{
            RowBox[{"aMAC", "[", "t", "]"}], "/.", 
            RowBox[{"solutions", "[", 
             RowBox[{"[", "index", "]"}], "]"}]}], ",", 
           RowBox[{
            RowBox[{"aMAC", "[", 
             RowBox[{"t", "-", 
              RowBox[{"perturbSorted", "[", 
               RowBox[{"[", 
                RowBox[{
                 RowBox[{"index", "-", "1"}], ",", "1", ",", "3"}], "]"}], 
               "]"}]}], "]"}], "/.", 
            RowBox[{"solutions", "[", 
             RowBox[{"[", "index", "]"}], "]"}]}]}], "]"}]}]}], 
       "\[IndentingNewLine]", "]"}]}], ";", "\[IndentingNewLine]", 
     "\[IndentingNewLine]", 
     RowBox[{
      RowBox[{"aACED", "[", 
       RowBox[{"t_", "?", "NumericQ"}], "]"}], ":=", 
      RowBox[{"Module", "[", 
       RowBox[{
        RowBox[{"{", 
         RowBox[{"timeList", ",", " ", "index"}], "}"}], ",", 
        "\[IndentingNewLine]", 
        RowBox[{
         RowBox[{"timeList", " ", "=", " ", 
          RowBox[{"perturbSorted", "[", 
           RowBox[{"[", 
            RowBox[{"All", ",", "1", ",", "3"}], "]"}], "]"}]}], ";", 
         "\[IndentingNewLine]", 
         RowBox[{"(*", 
          RowBox[{
           RowBox[{"index", " ", "=", " ", 
            RowBox[{
             RowBox[{"FirstPosition", "[", 
              RowBox[{"timeList", ",", 
               RowBox[{"_", "?", 
                RowBox[{"(", 
                 RowBox[{
                  RowBox[{"t", "<", "#"}], "&"}], ")"}]}], ",", 
               RowBox[{
                RowBox[{"Length", "[", "timeList", "]"}], "+", "1"}]}], "]"}],
              "[", 
             RowBox[{"[", "1", "]"}], "]"}]}], ";"}], "*)"}], 
         "\[IndentingNewLine]", 
         RowBox[{"index", "=", 
          RowBox[{"FirstPosition", "[", 
           RowBox[{"timeList", ",", 
            RowBox[{"_", "?", 
             RowBox[{"(", 
              RowBox[{
               RowBox[{"t", "<", "#"}], "&"}], ")"}]}]}], "]"}]}], ";", 
         "\[IndentingNewLine]", 
         RowBox[{"index", "=", 
          RowBox[{"If", "[", 
           RowBox[{
            RowBox[{"MissingQ", "[", "index", "]"}], ",", 
            RowBox[{
             RowBox[{"Length", "[", "timeList", "]"}], "+", "1"}], ",", 
            RowBox[{"First", "[", "index", "]"}]}], "]"}]}], ";", "\n", 
         "\[IndentingNewLine]", 
         RowBox[{"If", "[", 
          RowBox[{
           RowBox[{"index", "==", "1"}], ",", 
           RowBox[{
            RowBox[{"aACE", "[", "t", "]"}], "/.", 
            RowBox[{"solutions", "[", 
             RowBox[{"[", "index", "]"}], "]"}]}], ",", 
           RowBox[{
            RowBox[{"aACE", "[", 
             RowBox[{"t", "-", 
              RowBox[{"perturbSorted", "[", 
               RowBox[{"[", 
                RowBox[{
                 RowBox[{"index", "-", "1"}], ",", "1", ",", "3"}], "]"}], 
               "]"}]}], "]"}], "/.", 
            RowBox[{"solutions", "[", 
             RowBox[{"[", "index", "]"}], "]"}]}]}], "]"}]}]}], 
       "\[IndentingNewLine]", "]"}]}], ";", "\[IndentingNewLine]", 
     "\[IndentingNewLine]", 
     RowBox[{
      RowBox[{"aOTHD", "[", 
       RowBox[{"t_", "?", "NumericQ"}], "]"}], ":=", 
      RowBox[{"Module", "[", 
       RowBox[{
        RowBox[{"{", 
         RowBox[{"timeList", ",", " ", "index"}], "}"}], ",", 
        "\[IndentingNewLine]", 
        RowBox[{
         RowBox[{"timeList", " ", "=", " ", 
          RowBox[{"perturbSorted", "[", 
           RowBox[{"[", 
            RowBox[{"All", ",", "1", ",", "3"}], "]"}], "]"}]}], ";", 
         "\[IndentingNewLine]", 
         RowBox[{"(*", 
          RowBox[{
           RowBox[{"index", " ", "=", " ", 
            RowBox[{
             RowBox[{"FirstPosition", "[", 
              RowBox[{"timeList", ",", 
               RowBox[{"_", "?", 
                RowBox[{"(", 
                 RowBox[{
                  RowBox[{"t", "<", "#"}], "&"}], ")"}]}], ",", 
               RowBox[{
                RowBox[{"Length", "[", "timeList", "]"}], "+", "1"}]}], "]"}],
              "[", 
             RowBox[{"[", "1", "]"}], "]"}]}], ";"}], "*)"}], 
         "\[IndentingNewLine]", 
         RowBox[{"index", "=", 
          RowBox[{"FirstPosition", "[", 
           RowBox[{"timeList", ",", 
            RowBox[{"_", "?", 
             RowBox[{"(", 
              RowBox[{
               RowBox[{"t", "<", "#"}], "&"}], ")"}]}]}], "]"}]}], ";", 
         "\[IndentingNewLine]", 
         RowBox[{"index", "=", 
          RowBox[{"If", "[", 
           RowBox[{
            RowBox[{"MissingQ", "[", "index", "]"}], ",", 
            RowBox[{
             RowBox[{"Length", "[", "timeList", "]"}], "+", "1"}], ",", 
            RowBox[{"First", "[", "index", "]"}]}], "]"}]}], ";", "\n", 
         "\[IndentingNewLine]", 
         RowBox[{"If", "[", 
          RowBox[{
           RowBox[{"index", "==", "1"}], ",", 
           RowBox[{
            RowBox[{"aOTH", "[", "t", "]"}], "/.", 
            RowBox[{"solutions", "[", 
             RowBox[{"[", "index", "]"}], "]"}]}], ",", 
           RowBox[{
            RowBox[{"aOTH", "[", 
             RowBox[{"t", "-", 
              RowBox[{"perturbSorted", "[", 
               RowBox[{"[", 
                RowBox[{
                 RowBox[{"index", "-", "1"}], ",", "1", ",", "3"}], "]"}], 
               "]"}]}], "]"}], "/.", 
            RowBox[{"solutions", "[", 
             RowBox[{"[", "index", "]"}], "]"}]}]}], "]"}]}]}], 
       "\[IndentingNewLine]", "]"}]}], ";", "\[IndentingNewLine]", 
     "\[IndentingNewLine]", 
     RowBox[{
      RowBox[{"aCUPD", "[", 
       RowBox[{"t_", "?", "NumericQ"}], "]"}], ":=", 
      RowBox[{"Module", "[", 
       RowBox[{
        RowBox[{"{", 
         RowBox[{"timeList", ",", " ", "index"}], "}"}], ",", 
        "\[IndentingNewLine]", 
        RowBox[{
         RowBox[{"timeList", " ", "=", " ", 
          RowBox[{"perturbSorted", "[", 
           RowBox[{"[", 
            RowBox[{"All", ",", "1", ",", "3"}], "]"}], "]"}]}], ";", 
         "\[IndentingNewLine]", 
         RowBox[{"(*", 
          RowBox[{
           RowBox[{"index", " ", "=", " ", 
            RowBox[{
             RowBox[{"FirstPosition", "[", 
              RowBox[{"timeList", ",", 
               RowBox[{"_", "?", 
                RowBox[{"(", 
                 RowBox[{
                  RowBox[{"t", "<", "#"}], "&"}], ")"}]}], ",", 
               RowBox[{
                RowBox[{"Length", "[", "timeList", "]"}], "+", "1"}]}], "]"}],
              "[", 
             RowBox[{"[", "1", "]"}], "]"}]}], ";"}], "*)"}], 
         "\[IndentingNewLine]", 
         RowBox[{"index", "=", 
          RowBox[{"FirstPosition", "[", 
           RowBox[{"timeList", ",", 
            RowBox[{"_", "?", 
             RowBox[{"(", 
              RowBox[{
               RowBox[{"t", "<", "#"}], "&"}], ")"}]}]}], "]"}]}], ";", 
         "\[IndentingNewLine]", 
         RowBox[{"index", "=", 
          RowBox[{"If", "[", 
           RowBox[{
            RowBox[{"MissingQ", "[", "index", "]"}], ",", 
            RowBox[{
             RowBox[{"Length", "[", "timeList", "]"}], "+", "1"}], ",", 
            RowBox[{"First", "[", "index", "]"}]}], "]"}]}], ";", "\n", 
         "\[IndentingNewLine]", 
         RowBox[{"If", "[", 
          RowBox[{
           RowBox[{"index", "==", "1"}], ",", 
           RowBox[{
            RowBox[{"aCUP", "[", "t", "]"}], "/.", 
            RowBox[{"solutions", "[", 
             RowBox[{"[", "index", "]"}], "]"}]}], ",", 
           RowBox[{
            RowBox[{"aCUP", "[", 
             RowBox[{"t", "-", 
              RowBox[{"perturbSorted", "[", 
               RowBox[{"[", 
                RowBox[{
                 RowBox[{"index", "-", "1"}], ",", "1", ",", "3"}], "]"}], 
               "]"}]}], "]"}], "/.", 
            RowBox[{"solutions", "[", 
             RowBox[{"[", "index", "]"}], "]"}]}]}], "]"}]}]}], 
       "\[IndentingNewLine]", "]"}]}], ";", "\[IndentingNewLine]", 
     "\[IndentingNewLine]", 
     RowBox[{
      RowBox[{"CTRD", "[", 
       RowBox[{"t_", "?", "NumericQ"}], "]"}], ":=", 
      RowBox[{"Module", "[", 
       RowBox[{
        RowBox[{"{", 
         RowBox[{"timeList", ",", " ", "index"}], "}"}], ",", 
        "\[IndentingNewLine]", 
        RowBox[{
         RowBox[{"timeList", " ", "=", " ", 
          RowBox[{"perturbSorted", "[", 
           RowBox[{"[", 
            RowBox[{"All", ",", "1", ",", "3"}], "]"}], "]"}]}], ";", 
         "\[IndentingNewLine]", 
         RowBox[{"(*", 
          RowBox[{
           RowBox[{"index", " ", "=", " ", 
            RowBox[{
             RowBox[{"FirstPosition", "[", 
              RowBox[{"timeList", ",", 
               RowBox[{"_", "?", 
                RowBox[{"(", 
                 RowBox[{
                  RowBox[{"t", "<", "#"}], "&"}], ")"}]}], ",", 
               RowBox[{
                RowBox[{"Length", "[", "timeList", "]"}], "+", "1"}]}], "]"}],
              "[", 
             RowBox[{"[", "1", "]"}], "]"}]}], ";"}], "*)"}], 
         "\[IndentingNewLine]", 
         RowBox[{"index", "=", 
          RowBox[{"FirstPosition", "[", 
           RowBox[{"timeList", ",", 
            RowBox[{"_", "?", 
             RowBox[{"(", 
              RowBox[{
               RowBox[{"t", "<", "#"}], "&"}], ")"}]}]}], "]"}]}], ";", 
         "\[IndentingNewLine]", 
         RowBox[{"index", "=", 
          RowBox[{"If", "[", 
           RowBox[{
            RowBox[{"MissingQ", "[", "index", "]"}], ",", 
            RowBox[{
             RowBox[{"Length", "[", "timeList", "]"}], "+", "1"}], ",", 
            RowBox[{"First", "[", "index", "]"}]}], "]"}]}], ";", "\n", 
         "\[IndentingNewLine]", 
         RowBox[{"If", "[", 
          RowBox[{
           RowBox[{"index", "==", "1"}], ",", 
           RowBox[{
            RowBox[{"CTR", "[", "t", "]"}], "/.", 
            RowBox[{"solutions", "[", 
             RowBox[{"[", "index", "]"}], "]"}]}], ",", 
           RowBox[{
            RowBox[{"CTR", "[", 
             RowBox[{"t", "-", 
              RowBox[{"perturbSorted", "[", 
               RowBox[{"[", 
                RowBox[{
                 RowBox[{"index", "-", "1"}], ",", "1", ",", "3"}], "]"}], 
               "]"}]}], "]"}], "/.", 
            RowBox[{"solutions", "[", 
             RowBox[{"[", "index", "]"}], "]"}]}]}], "]"}]}]}], 
       "\[IndentingNewLine]", "]"}]}], ";", "\[IndentingNewLine]", 
     "\[IndentingNewLine]", 
     RowBox[{
      RowBox[{"CUD", "[", 
       RowBox[{"t_", "?", "NumericQ"}], "]"}], ":=", 
      RowBox[{"Module", "[", 
       RowBox[{
        RowBox[{"{", 
         RowBox[{"timeList", ",", " ", "index"}], "}"}], ",", 
        "\[IndentingNewLine]", 
        RowBox[{
         RowBox[{"timeList", " ", "=", " ", 
          RowBox[{"perturbSorted", "[", 
           RowBox[{"[", 
            RowBox[{"All", ",", "1", ",", "3"}], "]"}], "]"}]}], ";", 
         "\[IndentingNewLine]", 
         RowBox[{"(*", 
          RowBox[{
           RowBox[{"index", " ", "=", " ", 
            RowBox[{
             RowBox[{"FirstPosition", "[", 
              RowBox[{"timeList", ",", 
               RowBox[{"_", "?", 
                RowBox[{"(", 
                 RowBox[{
                  RowBox[{"t", "<", "#"}], "&"}], ")"}]}], ",", 
               RowBox[{
                RowBox[{"Length", "[", "timeList", "]"}], "+", "1"}]}], "]"}],
              "[", 
             RowBox[{"[", "1", "]"}], "]"}]}], ";"}], "*)"}], 
         "\[IndentingNewLine]", 
         RowBox[{"index", "=", 
          RowBox[{"FirstPosition", "[", 
           RowBox[{"timeList", ",", 
            RowBox[{"_", "?", 
             RowBox[{"(", 
              RowBox[{
               RowBox[{"t", "<", "#"}], "&"}], ")"}]}]}], "]"}]}], ";", 
         "\[IndentingNewLine]", 
         RowBox[{"index", "=", 
          RowBox[{"If", "[", 
           RowBox[{
            RowBox[{"MissingQ", "[", "index", "]"}], ",", 
            RowBox[{
             RowBox[{"Length", "[", "timeList", "]"}], "+", "1"}], ",", 
            RowBox[{"First", "[", "index", "]"}]}], "]"}]}], ";", "\n", 
         "\[IndentingNewLine]", 
         RowBox[{"If", "[", 
          RowBox[{
           RowBox[{"index", "==", "1"}], ",", 
           RowBox[{
            RowBox[{"CU", "[", "t", "]"}], "/.", 
            RowBox[{"solutions", "[", 
             RowBox[{"[", "index", "]"}], "]"}]}], ",", 
           RowBox[{
            RowBox[{"CU", "[", 
             RowBox[{"t", "-", 
              RowBox[{"perturbSorted", "[", 
               RowBox[{"[", 
                RowBox[{
                 RowBox[{"index", "-", "1"}], ",", "1", ",", "3"}], "]"}], 
               "]"}]}], "]"}], "/.", 
            RowBox[{"solutions", "[", 
             RowBox[{"[", "index", "]"}], "]"}]}]}], "]"}]}]}], 
       "\[IndentingNewLine]", "]"}]}], ";", "\[IndentingNewLine]", 
     "\[IndentingNewLine]", 
     RowBox[{
      RowBox[{"MACD", "[", 
       RowBox[{"t_", "?", "NumericQ"}], "]"}], ":=", 
      RowBox[{"Module", "[", 
       RowBox[{
        RowBox[{"{", 
         RowBox[{"timeList", ",", " ", "index"}], "}"}], ",", 
        "\[IndentingNewLine]", 
        RowBox[{
         RowBox[{"timeList", " ", "=", " ", 
          RowBox[{"perturbSorted", "[", 
           RowBox[{"[", 
            RowBox[{"All", ",", "1", ",", "3"}], "]"}], "]"}]}], ";", 
         "\[IndentingNewLine]", 
         RowBox[{"(*", 
          RowBox[{
           RowBox[{"index", " ", "=", " ", 
            RowBox[{
             RowBox[{"FirstPosition", "[", 
              RowBox[{"timeList", ",", 
               RowBox[{"_", "?", 
                RowBox[{"(", 
                 RowBox[{
                  RowBox[{"t", "<", "#"}], "&"}], ")"}]}], ",", 
               RowBox[{
                RowBox[{"Length", "[", "timeList", "]"}], "+", "1"}]}], "]"}],
              "[", 
             RowBox[{"[", "1", "]"}], "]"}]}], ";"}], "*)"}], 
         "\[IndentingNewLine]", 
         RowBox[{"index", "=", 
          RowBox[{"FirstPosition", "[", 
           RowBox[{"timeList", ",", 
            RowBox[{"_", "?", 
             RowBox[{"(", 
              RowBox[{
               RowBox[{"t", "<", "#"}], "&"}], ")"}]}]}], "]"}]}], ";", 
         "\[IndentingNewLine]", 
         RowBox[{"index", "=", 
          RowBox[{"If", "[", 
           RowBox[{
            RowBox[{"MissingQ", "[", "index", "]"}], ",", 
            RowBox[{
             RowBox[{"Length", "[", "timeList", "]"}], "+", "1"}], ",", 
            RowBox[{"First", "[", "index", "]"}]}], "]"}]}], ";", "\n", 
         "\[IndentingNewLine]", 
         RowBox[{"If", "[", 
          RowBox[{
           RowBox[{"index", "==", "1"}], ",", 
           RowBox[{
            RowBox[{"MAC", "[", "t", "]"}], "/.", 
            RowBox[{"solutions", "[", 
             RowBox[{"[", "index", "]"}], "]"}]}], ",", 
           RowBox[{
            RowBox[{"MAC", "[", 
             RowBox[{"t", "-", 
              RowBox[{"perturbSorted", "[", 
               RowBox[{"[", 
                RowBox[{
                 RowBox[{"index", "-", "1"}], ",", "1", ",", "3"}], "]"}], 
               "]"}]}], "]"}], "/.", 
            RowBox[{"solutions", "[", 
             RowBox[{"[", "index", "]"}], "]"}]}]}], "]"}]}]}], 
       "\[IndentingNewLine]", "]"}]}], ";", "\[IndentingNewLine]", 
     "\[IndentingNewLine]", 
     RowBox[{
      RowBox[{"ACED", "[", 
       RowBox[{"t_", "?", "NumericQ"}], "]"}], ":=", 
      RowBox[{"Module", "[", 
       RowBox[{
        RowBox[{"{", 
         RowBox[{"timeList", ",", " ", "index"}], "}"}], ",", 
        "\[IndentingNewLine]", 
        RowBox[{
         RowBox[{"timeList", " ", "=", " ", 
          RowBox[{"perturbSorted", "[", 
           RowBox[{"[", 
            RowBox[{"All", ",", "1", ",", "3"}], "]"}], "]"}]}], ";", 
         "\[IndentingNewLine]", 
         RowBox[{"(*", 
          RowBox[{
           RowBox[{"index", " ", "=", " ", 
            RowBox[{
             RowBox[{"FirstPosition", "[", 
              RowBox[{"timeList", ",", 
               RowBox[{"_", "?", 
                RowBox[{"(", 
                 RowBox[{
                  RowBox[{"t", "<", "#"}], "&"}], ")"}]}], ",", 
               RowBox[{
                RowBox[{"Length", "[", "timeList", "]"}], "+", "1"}]}], "]"}],
              "[", 
             RowBox[{"[", "1", "]"}], "]"}]}], ";"}], "*)"}], 
         "\[IndentingNewLine]", 
         RowBox[{"index", "=", 
          RowBox[{"FirstPosition", "[", 
           RowBox[{"timeList", ",", 
            RowBox[{"_", "?", 
             RowBox[{"(", 
              RowBox[{
               RowBox[{"t", "<", "#"}], "&"}], ")"}]}]}], "]"}]}], ";", 
         "\[IndentingNewLine]", 
         RowBox[{"index", "=", 
          RowBox[{"If", "[", 
           RowBox[{
            RowBox[{"MissingQ", "[", "index", "]"}], ",", 
            RowBox[{
             RowBox[{"Length", "[", "timeList", "]"}], "+", "1"}], ",", 
            RowBox[{"First", "[", "index", "]"}]}], "]"}]}], ";", "\n", 
         "\[IndentingNewLine]", 
         RowBox[{"If", "[", 
          RowBox[{
           RowBox[{"index", "==", "1"}], ",", 
           RowBox[{
            RowBox[{"ACE", "[", "t", "]"}], "/.", 
            RowBox[{"solutions", "[", 
             RowBox[{"[", "index", "]"}], "]"}]}], ",", 
           RowBox[{
            RowBox[{"ACE", "[", 
             RowBox[{"t", "-", 
              RowBox[{"perturbSorted", "[", 
               RowBox[{"[", 
                RowBox[{
                 RowBox[{"index", "-", "1"}], ",", "1", ",", "3"}], "]"}], 
               "]"}]}], "]"}], "/.", 
            RowBox[{"solutions", "[", 
             RowBox[{"[", "index", "]"}], "]"}]}]}], "]"}]}]}], 
       "\[IndentingNewLine]", "]"}]}], ";", "\[IndentingNewLine]", 
     "\[IndentingNewLine]", 
     RowBox[{
      RowBox[{"CUPD", "[", 
       RowBox[{"t_", "?", "NumericQ"}], "]"}], ":=", 
      RowBox[{"Module", "[", 
       RowBox[{
        RowBox[{"{", 
         RowBox[{"timeList", ",", " ", "index"}], "}"}], ",", 
        "\[IndentingNewLine]", 
        RowBox[{
         RowBox[{"timeList", " ", "=", " ", 
          RowBox[{"perturbSorted", "[", 
           RowBox[{"[", 
            RowBox[{"All", ",", "1", ",", "3"}], "]"}], "]"}]}], ";", 
         "\[IndentingNewLine]", 
         RowBox[{"(*", 
          RowBox[{
           RowBox[{"index", " ", "=", " ", 
            RowBox[{
             RowBox[{"FirstPosition", "[", 
              RowBox[{"timeList", ",", 
               RowBox[{"_", "?", 
                RowBox[{"(", 
                 RowBox[{
                  RowBox[{"t", "<", "#"}], "&"}], ")"}]}], ",", 
               RowBox[{
                RowBox[{"Length", "[", "timeList", "]"}], "+", "1"}]}], "]"}],
              "[", 
             RowBox[{"[", "1", "]"}], "]"}]}], ";"}], "*)"}], 
         "\[IndentingNewLine]", 
         RowBox[{"index", "=", 
          RowBox[{"FirstPosition", "[", 
           RowBox[{"timeList", ",", 
            RowBox[{"_", "?", 
             RowBox[{"(", 
              RowBox[{
               RowBox[{"t", "<", "#"}], "&"}], ")"}]}]}], "]"}]}], ";", 
         "\[IndentingNewLine]", 
         RowBox[{"index", "=", 
          RowBox[{"If", "[", 
           RowBox[{
            RowBox[{"MissingQ", "[", "index", "]"}], ",", 
            RowBox[{
             RowBox[{"Length", "[", "timeList", "]"}], "+", "1"}], ",", 
            RowBox[{"First", "[", "index", "]"}]}], "]"}]}], ";", "\n", 
         "\[IndentingNewLine]", 
         RowBox[{"If", "[", 
          RowBox[{
           RowBox[{"index", "==", "1"}], ",", 
           RowBox[{
            RowBox[{"CUP", "[", "t", "]"}], "/.", 
            RowBox[{"solutions", "[", 
             RowBox[{"[", "index", "]"}], "]"}]}], ",", 
           RowBox[{
            RowBox[{"CUP", "[", 
             RowBox[{"t", "-", 
              RowBox[{"perturbSorted", "[", 
               RowBox[{"[", 
                RowBox[{
                 RowBox[{"index", "-", "1"}], ",", "1", ",", "3"}], "]"}], 
               "]"}]}], "]"}], "/.", 
            RowBox[{"solutions", "[", 
             RowBox[{"[", "index", "]"}], "]"}]}]}], "]"}]}]}], 
       "\[IndentingNewLine]", "]"}]}], ";", "\[IndentingNewLine]", 
     "\[IndentingNewLine]", 
     RowBox[{
      RowBox[{"OTHD", "[", 
       RowBox[{"t_", "?", "NumericQ"}], "]"}], ":=", 
      RowBox[{"Module", "[", 
       RowBox[{
        RowBox[{"{", 
         RowBox[{"timeList", ",", " ", "index"}], "}"}], ",", 
        "\[IndentingNewLine]", 
        RowBox[{
         RowBox[{"timeList", " ", "=", " ", 
          RowBox[{"perturbSorted", "[", 
           RowBox[{"[", 
            RowBox[{"All", ",", "1", ",", "3"}], "]"}], "]"}]}], ";", 
         "\[IndentingNewLine]", 
         RowBox[{"(*", 
          RowBox[{
           RowBox[{"index", " ", "=", " ", 
            RowBox[{
             RowBox[{"FirstPosition", "[", 
              RowBox[{"timeList", ",", 
               RowBox[{"_", "?", 
                RowBox[{"(", 
                 RowBox[{
                  RowBox[{"t", "<", "#"}], "&"}], ")"}]}], ",", 
               RowBox[{
                RowBox[{"Length", "[", "timeList", "]"}], "+", "1"}]}], "]"}],
              "[", 
             RowBox[{"[", "1", "]"}], "]"}]}], ";"}], "*)"}], 
         "\[IndentingNewLine]", 
         RowBox[{"index", "=", 
          RowBox[{"FirstPosition", "[", 
           RowBox[{"timeList", ",", 
            RowBox[{"_", "?", 
             RowBox[{"(", 
              RowBox[{
               RowBox[{"t", "<", "#"}], "&"}], ")"}]}]}], "]"}]}], ";", 
         "\[IndentingNewLine]", 
         RowBox[{"index", "=", 
          RowBox[{"If", "[", 
           RowBox[{
            RowBox[{"MissingQ", "[", "index", "]"}], ",", 
            RowBox[{
             RowBox[{"Length", "[", "timeList", "]"}], "+", "1"}], ",", 
            RowBox[{"First", "[", "index", "]"}]}], "]"}]}], ";", "\n", 
         "\[IndentingNewLine]", 
         RowBox[{"If", "[", 
          RowBox[{
           RowBox[{"index", "==", "1"}], ",", 
           RowBox[{
            RowBox[{"OTH", "[", "t", "]"}], "/.", 
            RowBox[{"solutions", "[", 
             RowBox[{"[", "index", "]"}], "]"}]}], ",", 
           RowBox[{
            RowBox[{"OTH", "[", 
             RowBox[{"t", "-", 
              RowBox[{"perturbSorted", "[", 
               RowBox[{"[", 
                RowBox[{
                 RowBox[{"index", "-", "1"}], ",", "1", ",", "3"}], "]"}], 
               "]"}]}], "]"}], "/.", 
            RowBox[{"solutions", "[", 
             RowBox[{"[", "index", "]"}], "]"}]}]}], "]"}]}]}], 
       "\[IndentingNewLine]", "]"}]}], ";", "\[IndentingNewLine]", 
     "\[IndentingNewLine]", 
     RowBox[{"rawData", "=", 
      RowBox[{"Table", "[", 
       RowBox[{
        RowBox[{"{", 
         RowBox[{"t", ",", 
          RowBox[{"aMACD", "[", "t", "]"}], ",", 
          RowBox[{"aACED", "[", "t", "]"}], ",", 
          RowBox[{"aOTHD", "[", "t", "]"}], ",", 
          RowBox[{"aCUPD", "[", "t", "]"}], ",", 
          RowBox[{"CTRD", "[", "t", "]"}], ",", 
          RowBox[{"CUD", "[", "t", "]"}], ",", 
          RowBox[{"MACD", "[", "t", "]"}], ",", 
          RowBox[{"ACED", "[", "t", "]"}], ",", 
          RowBox[{"CUPD", "[", "t", "]"}], ",", 
          RowBox[{"OTHD", "[", "t", "]"}]}], "}"}], ",", 
        RowBox[{"{", 
         RowBox[{"t", ",", "0", ",", " ", "endT"}], "}"}]}], "]"}]}], ";", 
     "\[IndentingNewLine]", "\[IndentingNewLine]", "rawData"}]}], 
   "\[IndentingNewLine]", "]"}]}]}], "Input",
 CellChangeTimes->{{3.940037576890325*^9, 3.9400375827670927`*^9}, {
   3.940037623808468*^9, 3.940037820091489*^9}, {3.940037901224875*^9, 
   3.940037920052112*^9}, {3.940038017720663*^9, 3.9400382051825123`*^9}, {
   3.940038295509193*^9, 3.9400383320522633`*^9}, {3.9400384057682056`*^9, 
   3.940038407172224*^9}, {3.9400384408221617`*^9, 3.940038463246393*^9}, {
   3.940038526727879*^9, 3.940038551000209*^9}, {3.940038600683213*^9, 
   3.940038601985058*^9}, {3.9400386320013533`*^9, 3.940038713477633*^9}, {
   3.940038815736082*^9, 3.940038870710004*^9}, {3.940038961291279*^9, 
   3.940038975684216*^9}, {3.940039038932872*^9, 3.940039397344391*^9}, {
   3.940039481300778*^9, 3.94003961151783*^9}, {3.940039669468914*^9, 
   3.940039752327365*^9}, {3.9400397969974613`*^9, 3.940039872052266*^9}, {
   3.9400399082168694`*^9, 3.94004006241615*^9}, {3.940040133061595*^9, 
   3.940040133566317*^9}, {3.9400402422835217`*^9, 3.940040319367983*^9}, {
   3.9400403862995853`*^9, 3.9400405409737167`*^9}, {3.940041069538252*^9, 
   3.940041139463223*^9}, {3.940041299459222*^9, 3.94004136234022*^9}, {
   3.940041396199473*^9, 3.940041539165228*^9}, {3.940041589643145*^9, 
   3.94004160990979*^9}, {3.940041762816914*^9, 3.940041765036894*^9}, {
   3.940170843905164*^9, 3.940170859410887*^9}, {3.940170975208086*^9, 
   3.940171026058804*^9}, {3.940171083042542*^9, 3.940171098916916*^9}, {
   3.9401712130708714`*^9, 3.940171215568619*^9}, {3.94112738486166*^9, 
   3.941127386554605*^9}, 3.94112931861464*^9, 3.941129474266529*^9, {
   3.941129743899572*^9, 3.941129814917602*^9}, {3.941129860487589*^9, 
   3.9411298657719307`*^9}, 3.9411299778520317`*^9, {3.942287557406323*^9, 
   3.942287570049324*^9}, 3.942287650561453*^9, 3.942287767742085*^9, {
   3.942288294539237*^9, 3.942288311168035*^9}, 3.942288674855523*^9, {
   3.942288727492446*^9, 3.942288733773127*^9}, {3.9422887688764143`*^9, 
   3.94228877389602*^9}, {3.9422889036719227`*^9, 3.942288965198792*^9}, 
   3.9422890184193296`*^9, {3.942289065356037*^9, 3.942289133959381*^9}, {
   3.942289194342945*^9, 3.942289223706851*^9}, {3.942289769718277*^9, 
   3.942289777104925*^9}, {3.9428313927224607`*^9, 3.942831396404056*^9}, {
   3.9435630698179493`*^9, 3.9435630746383038`*^9}, {3.943563458126923*^9, 
   3.9435635819452868`*^9}, {3.943563750276641*^9, 3.943563755501211*^9}, {
   3.9435638166698427`*^9, 3.943563818747801*^9}, {3.943563852019373*^9, 
   3.943563897367941*^9}, {3.94356392957902*^9, 3.943563959348166*^9}, {
   3.9435640021305017`*^9, 3.9435640799884443`*^9}, {3.943564219228057*^9, 
   3.943564285310775*^9}, {3.943564387744038*^9, 3.9435644146449223`*^9}, {
   3.943564478430645*^9, 3.9435645076059103`*^9}, {3.943564573326969*^9, 
   3.943564583140841*^9}, {3.9435648392124853`*^9, 3.943564860288054*^9}, {
   3.94356497530322*^9, 3.943564979722875*^9}, {3.943565116023402*^9, 
   3.9435651566242332`*^9}, {3.9435651879529867`*^9, 
   3.9435652179464397`*^9}, {3.943565265519465*^9, 3.943565318067782*^9}, {
   3.943565360019249*^9, 3.94356537073552*^9}, {3.943565402009159*^9, 
   3.943565550700783*^9}, {3.943565584817408*^9, 3.943565586952087*^9}, {
   3.943565672709568*^9, 3.943565673056263*^9}, {3.943565704437886*^9, 
   3.943565705096489*^9}, {3.943565737475067*^9, 3.943565753881105*^9}, {
   3.943566296596891*^9, 3.943566298136042*^9}, {3.9435663430636177`*^9, 
   3.9435664230384827`*^9}, {3.943566906068623*^9, 3.9435669563606863`*^9}, {
   3.9435670588181267`*^9, 3.9435671230665894`*^9}, {3.943567856295843*^9, 
   3.9435678931837873`*^9}, {3.943567930011279*^9, 3.943567976372916*^9}, {
   3.943568029635751*^9, 3.943568032543202*^9}, {3.9435681960384808`*^9, 
   3.943568284187014*^9}, {3.943568742709029*^9, 3.9435688636866827`*^9}, {
   3.9435689167217293`*^9, 3.943568996492969*^9}, {3.943569077824877*^9, 
   3.943569090187043*^9}, {3.943569235594458*^9, 3.943569235879402*^9}, {
   3.943569287815065*^9, 3.943569288177681*^9}, {3.943569391341074*^9, 
   3.9435694180567703`*^9}, {3.943569530882854*^9, 3.943569593621636*^9}, {
   3.943570076268135*^9, 3.943570076942585*^9}, 3.946054775988929*^9, {
   3.946060793147756*^9, 3.94606093309481*^9}, {3.9488327675638866`*^9, 
   3.9488327744330893`*^9}, {3.948832822304675*^9, 3.948832841770179*^9}, {
   3.948832931818782*^9, 3.94883294129416*^9}, {3.9488883938553867`*^9, 
   3.948888431261731*^9}, 3.9488885080211*^9, {3.948889173651329*^9, 
   3.9488891863234653`*^9}, {3.9488892536333723`*^9, 3.948889295757791*^9}, 
   3.948889648494821*^9, {3.9488898950028467`*^9, 3.948889902142665*^9}, {
   3.948889991222766*^9, 3.948890018501165*^9}, {3.948890070820685*^9, 
   3.9488900778372*^9}, {3.948890476810274*^9, 3.948890664969509*^9}, {
   3.948890713078412*^9, 3.948890723454349*^9}, {3.9488907775355263`*^9, 
   3.9488908092197123`*^9}, 3.94889084062773*^9, 3.948890968786821*^9, {
   3.9488910177679987`*^9, 3.948891020154211*^9}, {3.948891062702629*^9, 
   3.9488910641393843`*^9}, {3.948891179314416*^9, 3.948891214371818*^9}, {
   3.9488913319849443`*^9, 3.948891357528389*^9}, {3.948891400948217*^9, 
   3.948891537362009*^9}, {3.9488916035017776`*^9, 3.948891613217608*^9}, {
   3.948891653712214*^9, 3.948891777814049*^9}, {3.948891840956056*^9, 
   3.948891934628359*^9}, {3.948892038531973*^9, 3.948892110578292*^9}, 
   3.948892199675123*^9, {3.948892438017501*^9, 3.9488924474707623`*^9}, {
   3.948892505723469*^9, 3.948892533515648*^9}, {3.9488928335623417`*^9, 
   3.9488928356663857`*^9}, {3.948892917030588*^9, 3.9488929173655777`*^9}, {
   3.948893195903262*^9, 3.94889321022409*^9}, {3.948893363886231*^9, 
   3.9488933846757383`*^9}, {3.948893843680233*^9, 3.948893935434362*^9}, {
   3.948894009933638*^9, 3.9488940378985453`*^9}, {3.9488940805244837`*^9, 
   3.9488942023941317`*^9}, {3.948894275900478*^9, 3.9488942795420427`*^9}, {
   3.9488943112697773`*^9, 3.948894338744772*^9}, {3.9488943904018917`*^9, 
   3.948894413468502*^9}, {3.948894620384179*^9, 3.948894622431745*^9}, 
   3.948894669281653*^9, 3.948894741794191*^9, {3.948894920914015*^9, 
   3.9488949233525057`*^9}, {3.94889497285907*^9, 3.948895020486905*^9}, {
   3.948895181798223*^9, 3.9488951835164547`*^9}, {3.948895215598598*^9, 
   3.9488952167592382`*^9}, {3.9488954026869907`*^9, 3.948895516398306*^9}, 
   3.948895677670101*^9, {3.9488959595482597`*^9, 3.948895964692637*^9}, {
   3.948895999820941*^9, 3.94889612971014*^9}, {3.94889621914846*^9, 
   3.948896493816454*^9}, {3.948896524912529*^9, 3.948896526073028*^9}, {
   3.948896557187746*^9, 3.948896563326997*^9}, {3.9488972101368313`*^9, 
   3.94889734619593*^9}, {3.948897376763259*^9, 3.948897377832103*^9}, 
   3.948897489368218*^9, {3.948897545475815*^9, 3.948897549124811*^9}, {
   3.948897633926312*^9, 3.94889764026134*^9}, 3.948897697450412*^9, {
   3.948897734287195*^9, 3.9488977815028753`*^9}, {3.948897964317363*^9, 
   3.948897971225627*^9}, {3.948898056600885*^9, 3.948898104978426*^9}, {
   3.9488982777243843`*^9, 3.948898278637779*^9}, {3.948898316233892*^9, 
   3.948898335561754*^9}, 3.948898444219019*^9, {3.948898489918222*^9, 
   3.9488985180468493`*^9}, {3.9488987312300177`*^9, 
   3.9488988098794403`*^9}, {3.9488989004801826`*^9, 3.948899009546441*^9}, {
   3.9488990997739*^9, 3.9488991046695127`*^9}, {3.948899157583467*^9, 
   3.948899174738472*^9}, 3.9488994360130587`*^9, {3.948899500443692*^9, 
   3.948899500869877*^9}, 3.948899538653572*^9, {3.948899575341432*^9, 
   3.9488995753850822`*^9}, {3.948899605722025*^9, 3.948899607232687*^9}, {
   3.94889971500672*^9, 3.948899744043981*^9}, {3.9488999275293217`*^9, 
   3.9489000232188463`*^9}, {3.94890010321784*^9, 3.948900104258161*^9}, {
   3.948900230944104*^9, 3.948900240188592*^9}, {3.948900292635132*^9, 
   3.9489003431249866`*^9}, {3.948900382235921*^9, 3.948900384316229*^9}, {
   3.948900423094016*^9, 3.948900563438905*^9}, 3.9489012997353077`*^9, {
   3.948901946464301*^9, 3.948901954872838*^9}, {3.9489023119749413`*^9, 
   3.9489023327191553`*^9}, {3.9489024359108877`*^9, 3.948902462417384*^9}, {
   3.948902581847198*^9, 3.9489025991496773`*^9}, {3.9495263308624783`*^9, 
   3.94952633989275*^9}, {3.9495264023317327`*^9, 3.949526402500299*^9}, {
   3.950786054312161*^9, 3.950786068091964*^9}, {3.9507863001821938`*^9, 
   3.9507863058266706`*^9}, {3.950796748757971*^9, 3.950796764469613*^9}, {
   3.951593627077085*^9, 3.951593628346016*^9}, {3.951597113139509*^9, 
   3.95159712551322*^9}, {3.9515971858975163`*^9, 3.9515971924876823`*^9}, {
   3.9515972731504793`*^9, 3.9515972773130627`*^9}, {3.9515973945425367`*^9, 
   3.951597395311397*^9}, {3.951657656125862*^9, 3.95165766302812*^9}, {
   3.951657801161338*^9, 3.9516578210099573`*^9}, {3.951658404274877*^9, 
   3.951658424565682*^9}, {3.9516585686825647`*^9, 3.9516585803460217`*^9}, {
   3.951658614373228*^9, 3.951658661233611*^9}, {3.951658694385764*^9, 
   3.951658725328032*^9}, {3.9516587563189383`*^9, 3.951658775247416*^9}, 
   3.951658842582508*^9, {3.9516588803462963`*^9, 3.9516588807220373`*^9}, {
   3.9516589424442453`*^9, 3.951658961110799*^9}, {3.951659042957344*^9, 
   3.951659144033018*^9}, {3.951659222103216*^9, 3.9516592253918056`*^9}, {
   3.951659394011878*^9, 3.9516594030942373`*^9}, {3.951659533922681*^9, 
   3.9516595382927732`*^9}, {3.9516595906745377`*^9, 3.951659652752643*^9}, {
   3.95165969558776*^9, 3.951659706076748*^9}, {3.951659771068696*^9, 
   3.95165979042799*^9}, {3.9516599616063433`*^9, 3.951659975218326*^9}, {
   3.951660149571006*^9, 3.951660152199935*^9}, {3.9516601988983107`*^9, 
   3.951660229164585*^9}, {3.951660318315168*^9, 3.951660334593739*^9}, 
   3.951660667522551*^9, {3.951660717538864*^9, 3.9516607778922243`*^9}, {
   3.951660821464301*^9, 3.951660827592717*^9}, {3.951661437464509*^9, 
   3.951661438058923*^9}, {3.951663598302823*^9, 3.951663628215477*^9}, {
   3.9516672740874453`*^9, 3.9516672829044847`*^9}, 3.951667403206602*^9, {
   3.9516674428146133`*^9, 3.951667446685968*^9}, 3.951667493020773*^9},
 CellLabel->
  "In[150]:=",ExpressionUUID->"83b4500b-c6a9-4325-8f32-c4872a1fa8f5"],

Cell[BoxData[
 RowBox[{"\[IndentingNewLine]", 
  RowBox[{"(*", 
   RowBox[{
    RowBox[{"copperState", "=", "3"}], ";", "\[IndentingNewLine]", 
    RowBox[{"cop", "=", 
     RowBox[{"coppervalues", "[", 
      RowBox[{"[", "copperState", "]"}], "]"}]}], ";", "\[IndentingNewLine]", 
    
    RowBox[{"initialConditions", "=", 
     RowBox[{"{", 
      RowBox[{
       RowBox[{"aMACsss", "[", 
        RowBox[{"[", "copperState", "]"}], "]"}], ",", 
       RowBox[{"aACEsss", "[", 
        RowBox[{"[", "copperState", "]"}], "]"}], ",", 
       RowBox[{"aOTHsss", "[", 
        RowBox[{"[", "copperState", "]"}], "]"}], ",", 
       RowBox[{"aCUPsss", "[", 
        RowBox[{"[", "copperState", "]"}], "]"}], ",", 
       RowBox[{"CTRsss", "[", 
        RowBox[{"[", "copperState", "]"}], "]"}], ",", 
       RowBox[{"CUsss", "[", 
        RowBox[{"[", "copperState", "]"}], "]"}], ",", 
       RowBox[{"MACsss", "[", 
        RowBox[{"[", "copperState", "]"}], "]"}], ",", 
       RowBox[{"ACEsss", "[", 
        RowBox[{"[", "copperState", "]"}], "]"}], ",", 
       RowBox[{"CUPsss", "[", 
        RowBox[{"[", "copperState", "]"}], "]"}], ",", 
       RowBox[{"OTHsss", "[", 
        RowBox[{"[", "copperState", "]"}], "]"}]}], "}"}]}], ";", 
    "\[IndentingNewLine]", "\[IndentingNewLine]", 
    RowBox[{"cuin2IC", "=", 
     RowBox[{"perturbMutantModel", "[", 
      RowBox[{"initialConditions", ",", "cop", ",", 
       RowBox[{"{", 
        RowBox[{"{", 
         RowBox[{"\"\<CUIN2\>\"", ",", " ", "0", ",", " ", "100"}], "}"}], 
        "}"}], ",", 
       RowBox[{"endT", "->", "20000"}]}], "]"}]}], ";", "\[IndentingNewLine]", 
    RowBox[{"Dimensions", "[", "cuin2IC", "]"}], ";", "\[IndentingNewLine]", 
    RowBox[{"cuin2IC", "[", 
     RowBox[{"[", 
      RowBox[{"20001", ",", 
       RowBox[{"2", ";;"}]}], "]"}], "]"}], ";", "\[IndentingNewLine]", 
    "\[IndentingNewLine]", 
    RowBox[{"perturbations", "=", 
     RowBox[{"{", 
      RowBox[{
       RowBox[{"{", 
        RowBox[{"\"\<CUIN2\>\"", ",", "0", ",", "0"}], "}"}], ",", 
       RowBox[{"{", 
        RowBox[{"6", ",", " ", "2", ",", " ", "2000"}], "}"}]}], "}"}]}], ";",
     "\[IndentingNewLine]", 
    RowBox[{"testData", " ", "=", 
     RowBox[{"perturbMutantModel", "[", 
      RowBox[{
       RowBox[{"cuin2IC", "[", 
        RowBox[{"[", 
         RowBox[{"20001", ",", 
          RowBox[{"2", ";;"}]}], "]"}], "]"}], ",", "cop", ",", 
       "perturbations", ",", " ", 
       RowBox[{"endT", "->", "5000"}]}], "]"}]}], ";", "\[IndentingNewLine]", 
    "\[IndentingNewLine]", 
    RowBox[{"timeValues", "=", 
     RowBox[{"testData", "[", 
      RowBox[{"[", 
       RowBox[{"All", ",", "1"}], "]"}], "]"}]}], ";", " ", "\n", 
    RowBox[{"components", "=", 
     RowBox[{"testData", "[", 
      RowBox[{"[", 
       RowBox[{"All", ",", 
        RowBox[{"2", ";;"}]}], "]"}], "]"}]}], ";", "\n", 
    RowBox[{"components", "[", 
     RowBox[{"[", 
      RowBox[{"2001", ",", "All"}], "]"}], "]"}], ";", "\[IndentingNewLine]", 
    "\[IndentingNewLine]", 
    RowBox[{"styles", "=", 
     RowBox[{"{", 
      RowBox[{
       RowBox[{"Directive", "[", 
        RowBox[{"Dashed", ",", "Red"}], "]"}], ",", 
       RowBox[{"Directive", "[", 
        RowBox[{"Dashed", ",", "Blue"}], "]"}], ",", 
       RowBox[{"Directive", "[", 
        RowBox[{"Dashed", ",", "Green"}], "]"}], ",", 
       RowBox[{"Directive", "[", 
        RowBox[{"Dashed", ",", "Purple"}], "]"}], ",", "Orange", ",", "Cyan", 
       ",", "Red", ",", "Blue", ",", "Purple", ",", "Green"}], "}"}]}], ";", 
    "\[IndentingNewLine]", "\[IndentingNewLine]", 
    RowBox[{"ListLinePlot", "[", 
     RowBox[{
      RowBox[{"Transpose", "/@", 
       RowBox[{"(", 
        RowBox[{
         RowBox[{
          RowBox[{"{", 
           RowBox[{"timeValues", ",", "#"}], "}"}], "&"}], "/@", 
         RowBox[{"Transpose", "[", "components", "]"}]}], ")"}]}], ",", 
      "\[IndentingNewLine]", 
      RowBox[{"Frame", "->", 
       RowBox[{"{", 
        RowBox[{
         RowBox[{"{", 
          RowBox[{"True", ",", "None"}], "}"}], ",", 
         RowBox[{"{", 
          RowBox[{"True", ",", "None"}], "}"}]}], "}"}]}], ",", 
      "\[IndentingNewLine]", 
      RowBox[{"FrameStyle", "->", "Black"}], ",", "\[IndentingNewLine]", 
      RowBox[{"FrameLabel", "->", 
       RowBox[{"{", 
        RowBox[{
         RowBox[{"Style", "[", 
          RowBox[{"\"\<Time (min)\>\"", ",", "Black"}], "]"}], ",", 
         RowBox[{"Style", "[", 
          RowBox[{"\"\<Concentration (\[Micro]M)\>\"", ",", "Black"}], 
          "]"}]}], " ", "}"}]}], ",", "\[IndentingNewLine]", 
      RowBox[{"LabelStyle", "->", 
       RowBox[{"{", 
        RowBox[{"FontSize", "->", "16"}], "}"}]}], ",", "\[IndentingNewLine]", 
      RowBox[{"FrameTicksStyle", "->", 
       RowBox[{"Directive", "[", 
        RowBox[{"FontSize", "->", "16"}], "]"}]}], ",", "\[IndentingNewLine]", 
      RowBox[{"PlotRange", "->", "All"}], ",", "\[IndentingNewLine]", 
      RowBox[{"ImageSize", "->", "Large"}], ",", "\[IndentingNewLine]", 
      RowBox[{"PlotStyle", "->", "styles"}], ",", "\[IndentingNewLine]", 
      RowBox[{"PlotStyle", "->", "colors"}], ",", 
      RowBox[{"PlotLegends", "->", 
       RowBox[{"Placed", "[", "\[IndentingNewLine]", 
        RowBox[{
         RowBox[{"LineLegend", "[", "\[IndentingNewLine]", 
          RowBox[{"styles", ",", "\[IndentingNewLine]", 
           RowBox[{"{", 
            RowBox[{
            "\"\<aMAC\>\"", ",", "\"\<aACE\>\"", ",", "\"\<aOTH\>\"", ",", 
             "\"\<aCUP\>\"", ",", "\"\<CTR\>\"", ",", "\"\<CU\>\"", ",", 
             "\"\<MAC\>\"", ",", "\"\<ACE\>\"", ",", "\"\<CUP\>\"", ",", 
             "\"\<OTH\>\""}], "}"}], ",", "\[IndentingNewLine]", 
           RowBox[{"LegendLayout", "->", 
            RowBox[{"{", 
             RowBox[{"\"\<Column\>\"", ",", "2"}], "}"}]}], ",", 
           "\[IndentingNewLine]", 
           RowBox[{"LabelStyle", "->", 
            RowBox[{"{", 
             RowBox[{"FontSize", "->", "14"}], "}"}]}], ",", 
           "\[IndentingNewLine]", 
           RowBox[{"LegendMarkerSize", "->", "15"}]}], "\[IndentingNewLine]", 
          "]"}], "\[IndentingNewLine]", ",", 
         RowBox[{"{", 
          RowBox[{"0.15", ",", "0.78"}], "}"}]}], " ", "\[IndentingNewLine]", 
        "]"}]}], ",", "\[IndentingNewLine]", 
      RowBox[{"Epilog", "->", 
       RowBox[{"{", 
        RowBox[{
         RowBox[{"Arrowheads", "[", "0.03", "]"}], ",", 
         RowBox[{"Arrow", "[", 
          RowBox[{"{", 
           RowBox[{
            RowBox[{"{", 
             RowBox[{"100", ",", "2.4"}], "}"}], ",", 
            RowBox[{"{", 
             RowBox[{"100", ",", "1.85"}], "}"}]}], "}"}], "]"}], ",", 
         RowBox[{"Text", "[", 
          RowBox[{
           RowBox[{"Style", "[", 
            RowBox[{"\"\<Increase\>\"", ",", 
             RowBox[{"FontSize", "->", "14"}], ",", "Black"}], "]"}], ",", 
           RowBox[{"{", 
            RowBox[{"5200", ",", "1.6"}], "}"}], ",", 
           RowBox[{"{", 
            RowBox[{"Left", ",", "Center"}], "}"}]}], "]"}]}], "}"}]}]}], 
     "\[IndentingNewLine]", "]"}]}], "*)"}], "\[IndentingNewLine]"}]], "Input",\

 CellChangeTimes->{{3.940037576890325*^9, 3.9400375827670927`*^9}, {
   3.940037623808468*^9, 3.940037820091489*^9}, {3.940037901224875*^9, 
   3.940037920052112*^9}, {3.940038017720663*^9, 3.9400382051825123`*^9}, {
   3.940038295509193*^9, 3.9400383320522633`*^9}, {3.9400384057682056`*^9, 
   3.940038407172224*^9}, {3.9400384408221617`*^9, 3.940038463246393*^9}, {
   3.940038526727879*^9, 3.940038551000209*^9}, {3.940038600683213*^9, 
   3.940038601985058*^9}, {3.9400386320013533`*^9, 3.940038713477633*^9}, {
   3.940038815736082*^9, 3.940038870710004*^9}, {3.940038961291279*^9, 
   3.940038975684216*^9}, {3.940039038932872*^9, 3.940039397344391*^9}, {
   3.940039481300778*^9, 3.94003961151783*^9}, {3.940039669468914*^9, 
   3.940039752327365*^9}, {3.9400397969974613`*^9, 3.940039872052266*^9}, {
   3.9400399082168694`*^9, 3.94004006241615*^9}, {3.940040133061595*^9, 
   3.940040133566317*^9}, {3.9400402422835217`*^9, 3.940040319367983*^9}, {
   3.9400403862995853`*^9, 3.9400405409737167`*^9}, {3.940041069538252*^9, 
   3.940041139463223*^9}, {3.940041299459222*^9, 3.94004136234022*^9}, {
   3.940041396199473*^9, 3.940041539165228*^9}, {3.940041589643145*^9, 
   3.94004160990979*^9}, {3.940041762816914*^9, 3.940041765036894*^9}, {
   3.940170843905164*^9, 3.940170859410887*^9}, {3.940170975208086*^9, 
   3.940171026058804*^9}, {3.940171083042542*^9, 3.940171098916916*^9}, {
   3.9401712130708714`*^9, 3.940171215568619*^9}, {3.94112738486166*^9, 
   3.941127386554605*^9}, 3.94112931861464*^9, 3.941129474266529*^9, {
   3.941129743899572*^9, 3.941129814917602*^9}, {3.941129860487589*^9, 
   3.9411298657719307`*^9}, 3.9411299778520317`*^9, {3.942287557406323*^9, 
   3.942287570049324*^9}, 3.942287650561453*^9, 3.942287767742085*^9, {
   3.942288294539237*^9, 3.942288311168035*^9}, 3.942288674855523*^9, {
   3.942288727492446*^9, 3.942288733773127*^9}, {3.9422887688764143`*^9, 
   3.94228877389602*^9}, {3.9422889036719227`*^9, 3.942288965198792*^9}, 
   3.9422890184193296`*^9, {3.942289065356037*^9, 3.942289133959381*^9}, {
   3.942289194342945*^9, 3.942289223706851*^9}, {3.942289769718277*^9, 
   3.942289777104925*^9}, {3.9428313927224607`*^9, 3.942831396404056*^9}, {
   3.9435630698179493`*^9, 3.9435630746383038`*^9}, {3.943563458126923*^9, 
   3.9435635819452868`*^9}, {3.943563750276641*^9, 3.943563755501211*^9}, {
   3.9435638166698427`*^9, 3.943563818747801*^9}, {3.943563852019373*^9, 
   3.943563897367941*^9}, {3.94356392957902*^9, 3.943563959348166*^9}, {
   3.9435640021305017`*^9, 3.9435640799884443`*^9}, {3.943564219228057*^9, 
   3.943564285310775*^9}, {3.943564387744038*^9, 3.9435644146449223`*^9}, {
   3.943564478430645*^9, 3.9435645076059103`*^9}, {3.943564573326969*^9, 
   3.943564583140841*^9}, {3.9435648392124853`*^9, 3.943564860288054*^9}, {
   3.94356497530322*^9, 3.943564979722875*^9}, {3.943565116023402*^9, 
   3.9435651566242332`*^9}, {3.9435651879529867`*^9, 
   3.9435652179464397`*^9}, {3.943565265519465*^9, 3.943565318067782*^9}, {
   3.943565360019249*^9, 3.94356537073552*^9}, {3.943565402009159*^9, 
   3.943565550700783*^9}, {3.943565584817408*^9, 3.943565586952087*^9}, {
   3.943565672709568*^9, 3.943565673056263*^9}, {3.943565704437886*^9, 
   3.943565705096489*^9}, {3.943565737475067*^9, 3.943565753881105*^9}, {
   3.943566296596891*^9, 3.943566298136042*^9}, {3.9435663430636177`*^9, 
   3.9435664230384827`*^9}, {3.943566906068623*^9, 3.9435669563606863`*^9}, {
   3.9435670588181267`*^9, 3.9435671230665894`*^9}, {3.943567856295843*^9, 
   3.9435678931837873`*^9}, {3.943567930011279*^9, 3.943567976372916*^9}, {
   3.943568029635751*^9, 3.943568032543202*^9}, {3.9435681960384808`*^9, 
   3.943568284187014*^9}, {3.943568742709029*^9, 3.9435688636866827`*^9}, {
   3.9435689167217293`*^9, 3.943568996492969*^9}, {3.943569077824877*^9, 
   3.943569090187043*^9}, {3.943569235594458*^9, 3.943569235879402*^9}, {
   3.943569287815065*^9, 3.943569288177681*^9}, {3.943569391341074*^9, 
   3.9435694180567703`*^9}, {3.943569530882854*^9, 3.943569593621636*^9}, {
   3.943570076268135*^9, 3.943570076942585*^9}, 3.946054775988929*^9, {
   3.946060793147756*^9, 3.94606093309481*^9}, {3.9488327675638866`*^9, 
   3.9488327744330893`*^9}, {3.948832822304675*^9, 3.948832841770179*^9}, {
   3.948832931818782*^9, 3.94883294129416*^9}, {3.9488883938553867`*^9, 
   3.948888431261731*^9}, 3.9488885080211*^9, {3.948889173651329*^9, 
   3.9488891863234653`*^9}, {3.9488892536333723`*^9, 3.948889295757791*^9}, 
   3.948889648494821*^9, {3.9488898950028467`*^9, 3.948889902142665*^9}, {
   3.948889991222766*^9, 3.948890018501165*^9}, {3.948890070820685*^9, 
   3.9488900778372*^9}, {3.948890476810274*^9, 3.948890664969509*^9}, {
   3.948890713078412*^9, 3.948890723454349*^9}, {3.9488907775355263`*^9, 
   3.9488908092197123`*^9}, 3.94889084062773*^9, 3.948890968786821*^9, {
   3.9488910177679987`*^9, 3.948891020154211*^9}, {3.948891062702629*^9, 
   3.9488910641393843`*^9}, {3.948891179314416*^9, 3.948891214371818*^9}, {
   3.9488913319849443`*^9, 3.948891357528389*^9}, {3.948891400948217*^9, 
   3.948891537362009*^9}, {3.9488916035017776`*^9, 3.948891613217608*^9}, {
   3.948891653712214*^9, 3.948891777814049*^9}, {3.948891840956056*^9, 
   3.948891934628359*^9}, {3.948892038531973*^9, 3.948892110578292*^9}, 
   3.948892199675123*^9, {3.948892438017501*^9, 3.9488924474707623`*^9}, {
   3.948892505723469*^9, 3.948892533515648*^9}, {3.9488928335623417`*^9, 
   3.9488928356663857`*^9}, {3.948892917030588*^9, 3.9488929173655777`*^9}, {
   3.948893195903262*^9, 3.94889321022409*^9}, {3.948893363886231*^9, 
   3.9488933846757383`*^9}, {3.948893843680233*^9, 3.948893935434362*^9}, {
   3.948894009933638*^9, 3.9488940378985453`*^9}, {3.9488940805244837`*^9, 
   3.9488942023941317`*^9}, {3.948894275900478*^9, 3.9488942795420427`*^9}, {
   3.9488943112697773`*^9, 3.948894338744772*^9}, {3.9488943904018917`*^9, 
   3.948894521647053*^9}, {3.948895190035057*^9, 3.948895192572567*^9}, 
   3.948895695674775*^9, 3.9489000328276367`*^9, {3.948900400679535*^9, 
   3.9489004052365923`*^9}, 3.948900572732543*^9, 3.9489006313390293`*^9, 
   3.94890107421144*^9, {3.9516578326077013`*^9, 3.9516578933960323`*^9}, {
   3.9516580255282288`*^9, 3.951658037212199*^9}, {3.951658074112259*^9, 
   3.951658076041098*^9}, {3.951658116771628*^9, 3.951658150901699*^9}, {
   3.951658227836115*^9, 3.951658351662347*^9}, {3.951658398942178*^9, 
   3.951658400459032*^9}, {3.9516584456336946`*^9, 3.9516584567910423`*^9}, {
   3.951658968275296*^9, 3.9516589692383833`*^9}, {3.9516597509230223`*^9, 
   3.951659753492325*^9}, {3.951660862008853*^9, 3.951660923220491*^9}, 
   3.951661330606144*^9},
 CellLabel->
  "In[152]:=",ExpressionUUID->"80f3c95a-f823-4215-b5f4-0efde14b97c1"]
}, Open  ]],

Cell[CellGroupData[{

Cell["Perturb COPPER", "Subsection",
 CellChangeTimes->{{3.940037576890325*^9, 3.9400375827670927`*^9}, {
   3.940037623808468*^9, 3.940037820091489*^9}, {3.940037901224875*^9, 
   3.940037920052112*^9}, {3.940038017720663*^9, 3.9400382051825123`*^9}, {
   3.940038295509193*^9, 3.9400383320522633`*^9}, {3.9400384057682056`*^9, 
   3.940038407172224*^9}, {3.9400384408221617`*^9, 3.940038463246393*^9}, {
   3.940038526727879*^9, 3.940038551000209*^9}, {3.940038600683213*^9, 
   3.940038601985058*^9}, {3.9400386320013533`*^9, 3.940038713477633*^9}, {
   3.940038815736082*^9, 3.940038870710004*^9}, {3.940038961291279*^9, 
   3.940038975684216*^9}, {3.940039038932872*^9, 3.940039397344391*^9}, {
   3.940039481300778*^9, 3.94003961151783*^9}, {3.940039669468914*^9, 
   3.940039752327365*^9}, {3.9400397969974613`*^9, 3.940039872052266*^9}, {
   3.9400399082168694`*^9, 3.94004006241615*^9}, {3.940040133061595*^9, 
   3.940040133566317*^9}, {3.9400402422835217`*^9, 3.940040319367983*^9}, {
   3.9400403862995853`*^9, 3.9400405409737167`*^9}, {3.940041069538252*^9, 
   3.940041139463223*^9}, {3.940041299459222*^9, 3.94004136234022*^9}, {
   3.940041396199473*^9, 3.940041539165228*^9}, {3.940041589643145*^9, 
   3.94004160990979*^9}, {3.940041762816914*^9, 3.940041765036894*^9}, {
   3.940170843905164*^9, 3.940170859410887*^9}, {3.940170975208086*^9, 
   3.940171026058804*^9}, {3.940171083042542*^9, 3.940171098916916*^9}, {
   3.9401712130708714`*^9, 3.940171215568619*^9}, {3.94112738486166*^9, 
   3.941127386554605*^9}, 3.94112931861464*^9, 3.941129474266529*^9, {
   3.941129743899572*^9, 3.941129814917602*^9}, {3.941129860487589*^9, 
   3.9411298657719307`*^9}, 3.9411299778520317`*^9, {3.942287557406323*^9, 
   3.942287570049324*^9}, 3.942287650561453*^9, 3.942287767742085*^9, {
   3.942288294539237*^9, 3.942288311168035*^9}, 3.942288674855523*^9, {
   3.942288727492446*^9, 3.942288733773127*^9}, {3.9422887688764143`*^9, 
   3.94228877389602*^9}, {3.9422889036719227`*^9, 3.942288965198792*^9}, 
   3.9422890184193296`*^9, {3.942289065356037*^9, 3.942289133959381*^9}, {
   3.942289194342945*^9, 3.942289223706851*^9}, {3.942289769718277*^9, 
   3.942289777104925*^9}, {3.9428313927224607`*^9, 3.942831396404056*^9}, {
   3.9435630698179493`*^9, 3.9435630746383038`*^9}, {3.943563458126923*^9, 
   3.9435635819452868`*^9}, {3.943563750276641*^9, 3.943563755501211*^9}, {
   3.9435638166698427`*^9, 3.943563818747801*^9}, {3.943563852019373*^9, 
   3.943563897367941*^9}, {3.94356392957902*^9, 3.943563959348166*^9}, {
   3.9435640021305017`*^9, 3.9435640799884443`*^9}, {3.943564219228057*^9, 
   3.943564285310775*^9}, {3.943564387744038*^9, 3.9435644146449223`*^9}, {
   3.943564478430645*^9, 3.9435645076059103`*^9}, {3.943564573326969*^9, 
   3.943564583140841*^9}, {3.9435648392124853`*^9, 3.943564860288054*^9}, {
   3.94356497530322*^9, 3.943564979722875*^9}, {3.943565116023402*^9, 
   3.9435651566242332`*^9}, {3.9435651879529867`*^9, 
   3.9435652179464397`*^9}, {3.943565265519465*^9, 3.943565318067782*^9}, {
   3.943565360019249*^9, 3.94356537073552*^9}, {3.943565402009159*^9, 
   3.943565550700783*^9}, {3.943565584817408*^9, 3.943565586952087*^9}, {
   3.943565672709568*^9, 3.943565673056263*^9}, {3.943565704437886*^9, 
   3.943565705096489*^9}, {3.943565737475067*^9, 3.943565753881105*^9}, {
   3.943566296596891*^9, 3.943566298136042*^9}, {3.9435663430636177`*^9, 
   3.9435664230384827`*^9}, {3.943566906068623*^9, 3.9435669563606863`*^9}, {
   3.9435670588181267`*^9, 3.9435671230665894`*^9}, {3.943567856295843*^9, 
   3.9435678931837873`*^9}, {3.943567930011279*^9, 3.943567976372916*^9}, {
   3.943568029635751*^9, 3.943568032543202*^9}, {3.9435681960384808`*^9, 
   3.943568284187014*^9}, {3.943568742709029*^9, 3.9435688636866827`*^9}, {
   3.9435689167217293`*^9, 3.943568996492969*^9}, {3.943569077824877*^9, 
   3.943569090187043*^9}, {3.943569235594458*^9, 3.943569235879402*^9}, {
   3.943569287815065*^9, 3.943569288177681*^9}, {3.943569391341074*^9, 
   3.9435694180567703`*^9}, {3.943569530882854*^9, 3.943569593621636*^9}, {
   3.943570076268135*^9, 3.943570076942585*^9}, 3.946054775988929*^9, {
   3.946060793147756*^9, 3.94606093309481*^9}, {3.9488327675638866`*^9, 
   3.9488327744330893`*^9}, {3.948832822304675*^9, 3.948832841770179*^9}, {
   3.948832931818782*^9, 3.94883294129416*^9}, {3.9488883938553867`*^9, 
   3.948888431261731*^9}, 3.9488885080211*^9, {3.948889173651329*^9, 
   3.9488891863234653`*^9}, {3.9488892536333723`*^9, 3.948889295757791*^9}, 
   3.948889648494821*^9, {3.9488898950028467`*^9, 3.948889902142665*^9}, {
   3.948889991222766*^9, 3.948890018501165*^9}, {3.948890070820685*^9, 
   3.9488900778372*^9}, {3.948890476810274*^9, 3.948890664969509*^9}, {
   3.948890713078412*^9, 3.948890723454349*^9}, {3.9488907775355263`*^9, 
   3.9488908092197123`*^9}, 3.94889084062773*^9, 3.948890968786821*^9, {
   3.9488910177679987`*^9, 3.948891020154211*^9}, {3.948891062702629*^9, 
   3.9488910641393843`*^9}, {3.948891179314416*^9, 3.948891214371818*^9}, {
   3.9488913319849443`*^9, 3.948891357528389*^9}, {3.948891400948217*^9, 
   3.948891537362009*^9}, {3.9488916035017776`*^9, 3.948891613217608*^9}, {
   3.948891653712214*^9, 3.948891777814049*^9}, {3.948891840956056*^9, 
   3.948891934628359*^9}, {3.948892038531973*^9, 3.948892110578292*^9}, 
   3.948892199675123*^9, {3.948892438017501*^9, 3.9488924474707623`*^9}, {
   3.948892505723469*^9, 3.948892533515648*^9}, {3.9488928335623417`*^9, 
   3.9488928356663857`*^9}, {3.948892917030588*^9, 3.9488929173655777`*^9}, {
   3.948893195903262*^9, 3.94889321022409*^9}, {3.948893363886231*^9, 
   3.9488933846757383`*^9}, {3.948893843680233*^9, 3.948893935434362*^9}, {
   3.948894009933638*^9, 3.9488940378985453`*^9}, {3.9488940805244837`*^9, 
   3.9488942023941317`*^9}, {3.948894275900478*^9, 3.9488942795420427`*^9}, {
   3.9488943112697773`*^9, 3.948894338744772*^9}, {3.9488943904018917`*^9, 
   3.948894521647053*^9}, {3.948895190035057*^9, 3.948895192572567*^9}, 
   3.948895695674775*^9, 3.9489000328276367`*^9, {3.948900400679535*^9, 
   3.9489004052365923`*^9}, 3.948900572732543*^9, 3.9489006313390293`*^9, {
   3.950878317079895*^9, 
   3.9508783278466063`*^9}},ExpressionUUID->"a7973f2d-ca84-4adf-af0a-\
1ea63593d47d"],

Cell[BoxData[{
 RowBox[{
  RowBox[{
   RowBox[{"Options", "[", "perturbCopper", "]"}], "=", 
   RowBox[{"{", 
    RowBox[{
     RowBox[{"\"\<startT\>\"", "->", "0"}], ",", 
     RowBox[{"\"\<endT\>\"", "->", "20000"}]}], "}"}]}], 
  ";"}], "\[IndentingNewLine]", 
 RowBox[{
  RowBox[{"perturbCopper", "[", 
   RowBox[{
   "iConditions_", ",", "COP1_", ",", "COP2_", ",", "perturbTime_", ",", 
    RowBox[{"OptionsPattern", "[", "]"}]}], "]"}], ":=", 
  RowBox[{"Module", "[", 
   RowBox[{
    RowBox[{"{", 
     RowBox[{
     "s1", ",", "s2", ",", "iPerturb", ",", "stopPerturb", ",", "aMACD", ",", 
      "aACED", ",", "aCUPD", ",", "aOTHD", ",", "CTRD", ",", "CUD", ",", 
      "MACD", ",", "ACED", ",", "CUPD", ",", "OTHD", ",", " ", "rawData", ",",
       "startT", ",", "endT"}], "}"}], ",", "\[IndentingNewLine]", 
    RowBox[{
     RowBox[{"startT", "=", 
      RowBox[{"OptionValue", "[", "\"\<startT\>\"", "]"}]}], ";", 
     "\[IndentingNewLine]", 
     RowBox[{"endT", "=", 
      RowBox[{"OptionValue", "[", "\"\<endT\>\"", "]"}]}], ";", 
     "\[IndentingNewLine]", "\[IndentingNewLine]", 
     RowBox[{"s1", "=", 
      RowBox[{"solveSystem", "[", 
       RowBox[{"iConditions", ",", "COP1", ",", " ", 
        RowBox[{"endTime", "->", "perturbTime"}]}], "]"}]}], ";", 
     "\[IndentingNewLine]", "\[IndentingNewLine]", 
     RowBox[{"iPerturb", "=", 
      RowBox[{"Table", "[", 
       RowBox[{
        RowBox[{
         RowBox[{
          RowBox[{"ucf", "[", "t", "]"}], "/.", " ", "s1"}], "/.", " ", 
         RowBox[{"t", "->", "perturbTime"}]}], ",", 
        RowBox[{"{", 
         RowBox[{"ucf", ",", 
          RowBox[{"{", 
           RowBox[{
           "aMAC", ",", "aACE", ",", "aOTH", ",", "aCUP", ",", "CTR", ",", 
            "CU", ",", "MAC", ",", "ACE", ",", "CUP", ",", "OTH"}], "}"}]}], 
         "}"}]}], "]"}]}], ";", "\[IndentingNewLine]", "\[IndentingNewLine]", 
     
     RowBox[{"stopPerturb", "=", 
      RowBox[{"endT", "-", "perturbTime"}]}], ";", "\[IndentingNewLine]", 
     "\[IndentingNewLine]", 
     RowBox[{"s2", "=", 
      RowBox[{"solveSystem", "[", 
       RowBox[{"iPerturb", ",", "COP2", ",", 
        RowBox[{"endTime", "->", "stopPerturb"}]}], "]"}]}], ";", 
     "\[IndentingNewLine]", "\[IndentingNewLine]", 
     RowBox[{
      RowBox[{"aMACD", "[", 
       RowBox[{"t_", "?", "NumericQ"}], "]"}], " ", ":=", " ", 
      RowBox[{"Which", "[", 
       RowBox[{
        RowBox[{"0", " ", "<=", " ", "t", " ", "<", " ", "perturbTime"}], ",",
         " ", 
        RowBox[{"(", 
         RowBox[{
          RowBox[{"aMAC", "[", "t", "]"}], "/.", "s1"}], ")"}], ",", " ", 
        RowBox[{"perturbTime", " ", "<=", " ", "t", " ", "<=", " ", "endT"}], 
        ",", " ", 
        RowBox[{"(", 
         RowBox[{
          RowBox[{"aMAC", "[", 
           RowBox[{"t", "-", "perturbTime"}], "]"}], "/.", "s2"}], ")"}]}], 
       "]"}]}], ";", "\[IndentingNewLine]", 
     RowBox[{
      RowBox[{"aACED", "[", 
       RowBox[{"t_", "?", "NumericQ"}], "]"}], " ", ":=", " ", 
      RowBox[{"Which", "[", 
       RowBox[{
        RowBox[{"0", " ", "<=", " ", "t", " ", "<", " ", "perturbTime"}], ",",
         " ", 
        RowBox[{"(", 
         RowBox[{
          RowBox[{"aACE", "[", "t", "]"}], "/.", "s1"}], ")"}], ",", " ", 
        RowBox[{"perturbTime", " ", "<=", " ", "t", " ", "<=", " ", "endT"}], 
        ",", " ", 
        RowBox[{"(", 
         RowBox[{
          RowBox[{"aACE", "[", 
           RowBox[{"t", "-", "perturbTime"}], "]"}], "/.", "s2"}], ")"}]}], 
       "]"}]}], ";", "\[IndentingNewLine]", 
     RowBox[{
      RowBox[{"aOTHD", "[", 
       RowBox[{"t_", "?", "NumericQ"}], "]"}], " ", ":=", " ", 
      RowBox[{"Which", "[", 
       RowBox[{
        RowBox[{"0", " ", "<=", " ", "t", " ", "<", " ", "perturbTime"}], ",",
         " ", 
        RowBox[{"(", 
         RowBox[{
          RowBox[{"aOTH", "[", "t", "]"}], "/.", "s1"}], ")"}], ",", " ", 
        RowBox[{"perturbTime", " ", "<=", " ", "t", " ", "<=", " ", "endT"}], 
        ",", " ", 
        RowBox[{"(", 
         RowBox[{
          RowBox[{"aOTH", "[", 
           RowBox[{"t", "-", "perturbTime"}], "]"}], "/.", "s2"}], ")"}]}], 
       "]"}]}], ";", "\[IndentingNewLine]", 
     RowBox[{
      RowBox[{"aCUPD", "[", 
       RowBox[{"t_", "?", "NumericQ"}], "]"}], " ", ":=", " ", 
      RowBox[{"Which", "[", 
       RowBox[{
        RowBox[{"0", " ", "<=", " ", "t", " ", "<", " ", "perturbTime"}], ",",
         " ", 
        RowBox[{"(", 
         RowBox[{
          RowBox[{"aCUP", "[", "t", "]"}], "/.", "s1"}], ")"}], ",", " ", 
        RowBox[{"perturbTime", " ", "<=", " ", "t", " ", "<=", " ", "endT"}], 
        ",", " ", 
        RowBox[{"(", 
         RowBox[{
          RowBox[{"aCUP", "[", 
           RowBox[{"t", "-", "perturbTime"}], "]"}], "/.", "s2"}], ")"}]}], 
       "]"}]}], ";", "\[IndentingNewLine]", 
     RowBox[{
      RowBox[{"CTRD", "[", 
       RowBox[{"t_", "?", "NumericQ"}], "]"}], " ", ":=", " ", 
      RowBox[{"Which", "[", 
       RowBox[{
        RowBox[{"0", " ", "<=", " ", "t", " ", "<", " ", "perturbTime"}], ",",
         " ", 
        RowBox[{"(", 
         RowBox[{
          RowBox[{"CTR", "[", "t", "]"}], "/.", "s1"}], ")"}], ",", " ", 
        RowBox[{"perturbTime", " ", "<=", " ", "t", " ", "<=", " ", "endT"}], 
        ",", " ", 
        RowBox[{"(", 
         RowBox[{
          RowBox[{"CTR", "[", 
           RowBox[{"t", "-", "perturbTime"}], "]"}], "/.", "s2"}], ")"}]}], 
       "]"}]}], ";", "\[IndentingNewLine]", 
     RowBox[{
      RowBox[{"CUD", "[", 
       RowBox[{"t_", "?", "NumericQ"}], "]"}], " ", ":=", " ", 
      RowBox[{"Which", "[", 
       RowBox[{
        RowBox[{"0", " ", "<=", " ", "t", " ", "<", " ", "perturbTime"}], ",",
         " ", 
        RowBox[{"(", 
         RowBox[{
          RowBox[{"CU", "[", "t", "]"}], "/.", "s1"}], ")"}], ",", " ", 
        RowBox[{"perturbTime", " ", "<=", " ", "t", " ", "<=", " ", "endT"}], 
        ",", " ", 
        RowBox[{"(", 
         RowBox[{
          RowBox[{"CU", "[", 
           RowBox[{"t", "-", "perturbTime"}], "]"}], "/.", "s2"}], ")"}]}], 
       "]"}]}], ";", "\[IndentingNewLine]", 
     RowBox[{
      RowBox[{"MACD", "[", 
       RowBox[{"t_", "?", "NumericQ"}], "]"}], " ", ":=", " ", 
      RowBox[{"Which", "[", 
       RowBox[{
        RowBox[{"0", " ", "<=", " ", "t", " ", "<", " ", "perturbTime"}], ",",
         " ", 
        RowBox[{"(", 
         RowBox[{
          RowBox[{"MAC", "[", "t", "]"}], "/.", "s1"}], ")"}], ",", " ", 
        RowBox[{"perturbTime", " ", "<=", " ", "t", " ", "<=", " ", "endT"}], 
        ",", " ", 
        RowBox[{"(", 
         RowBox[{
          RowBox[{"MAC", "[", 
           RowBox[{"t", "-", "perturbTime"}], "]"}], "/.", "s2"}], ")"}]}], 
       "]"}]}], ";", "\[IndentingNewLine]", 
     RowBox[{
      RowBox[{"ACED", "[", 
       RowBox[{"t_", "?", "NumericQ"}], "]"}], " ", ":=", " ", 
      RowBox[{"Which", "[", 
       RowBox[{
        RowBox[{"0", " ", "<=", " ", "t", " ", "<", " ", "perturbTime"}], ",",
         " ", 
        RowBox[{"(", 
         RowBox[{
          RowBox[{"ACE", "[", "t", "]"}], "/.", "s1"}], ")"}], ",", " ", 
        RowBox[{"perturbTime", " ", "<=", " ", "t", " ", "<=", " ", "endT"}], 
        ",", " ", 
        RowBox[{"(", 
         RowBox[{
          RowBox[{"ACE", "[", 
           RowBox[{"t", "-", "perturbTime"}], "]"}], "/.", "s2"}], ")"}]}], 
       "]"}]}], ";", "\[IndentingNewLine]", 
     RowBox[{
      RowBox[{"CUPD", "[", 
       RowBox[{"t_", "?", "NumericQ"}], "]"}], " ", ":=", " ", 
      RowBox[{"Which", "[", 
       RowBox[{
        RowBox[{"0", " ", "<=", " ", "t", " ", "<", " ", "perturbTime"}], ",",
         " ", 
        RowBox[{"(", 
         RowBox[{
          RowBox[{"CUP", "[", "t", "]"}], "/.", "s1"}], ")"}], ",", " ", 
        RowBox[{"perturbTime", " ", "<=", " ", "t", " ", "<=", " ", "endT"}], 
        ",", " ", 
        RowBox[{"(", 
         RowBox[{
          RowBox[{"CUP", "[", 
           RowBox[{"t", "-", "perturbTime"}], "]"}], "/.", "s2"}], ")"}]}], 
       "]"}]}], ";", "\[IndentingNewLine]", 
     RowBox[{
      RowBox[{"OTHD", "[", 
       RowBox[{"t_", "?", "NumericQ"}], "]"}], " ", ":=", " ", 
      RowBox[{"Which", "[", 
       RowBox[{
        RowBox[{"0", " ", "<=", " ", "t", " ", "<", " ", "perturbTime"}], ",",
         " ", 
        RowBox[{"(", 
         RowBox[{
          RowBox[{"OTH", "[", "t", "]"}], "/.", "s1"}], ")"}], ",", " ", 
        RowBox[{"perturbTime", " ", "<=", " ", "t", " ", "<=", " ", "endT"}], 
        ",", " ", 
        RowBox[{"(", 
         RowBox[{
          RowBox[{"OTH", "[", 
           RowBox[{"t", "-", "perturbTime"}], "]"}], "/.", "s2"}], ")"}]}], 
       "]"}]}], ";", "\[IndentingNewLine]", "\[IndentingNewLine]", 
     RowBox[{"(*", 
      RowBox[{"Adjust", " ", "step", " ", "size", " ", "as", " ", "needed"}], 
      "*)"}], "\[IndentingNewLine]", 
     RowBox[{"rawData", "=", 
      RowBox[{"Table", "[", 
       RowBox[{
        RowBox[{"{", 
         RowBox[{"t", ",", 
          RowBox[{"aMACD", "[", "t", "]"}], ",", 
          RowBox[{"aACED", "[", "t", "]"}], ",", 
          RowBox[{"aOTHD", "[", "t", "]"}], ",", 
          RowBox[{"aCUPD", "[", "t", "]"}], ",", 
          RowBox[{"CTRD", "[", "t", "]"}], ",", 
          RowBox[{"CUD", "[", "t", "]"}], ",", 
          RowBox[{"MACD", "[", "t", "]"}], ",", 
          RowBox[{"ACED", "[", "t", "]"}], ",", 
          RowBox[{"CUPD", "[", "t", "]"}], ",", 
          RowBox[{"OTHD", "[", "t", "]"}]}], "}"}], ",", 
        RowBox[{"{", 
         RowBox[{"t", ",", "0", ",", " ", "endT"}], "}"}]}], "]"}]}], ";", 
     "\[IndentingNewLine]", "\[IndentingNewLine]", "rawData"}]}], 
   "\[IndentingNewLine]", "]"}]}]}], "Input",
 CellChangeTimes->{{3.940037576890325*^9, 3.9400375827670927`*^9}, {
   3.940037623808468*^9, 3.940037820091489*^9}, {3.940037901224875*^9, 
   3.940037920052112*^9}, {3.940038017720663*^9, 3.9400382051825123`*^9}, {
   3.940038295509193*^9, 3.9400383320522633`*^9}, {3.9400384057682056`*^9, 
   3.940038407172224*^9}, {3.9400384408221617`*^9, 3.940038463246393*^9}, {
   3.940038526727879*^9, 3.940038551000209*^9}, {3.940038600683213*^9, 
   3.940038601985058*^9}, {3.9400386320013533`*^9, 3.940038713477633*^9}, {
   3.940038815736082*^9, 3.940038870710004*^9}, {3.940038961291279*^9, 
   3.940038975684216*^9}, {3.940039038932872*^9, 3.940039397344391*^9}, {
   3.940039481300778*^9, 3.94003961151783*^9}, {3.940039669468914*^9, 
   3.940039752327365*^9}, {3.9400397969974613`*^9, 3.940039872052266*^9}, {
   3.9400399082168694`*^9, 3.94004006241615*^9}, {3.940040133061595*^9, 
   3.940040133566317*^9}, {3.9400402422835217`*^9, 3.940040319367983*^9}, {
   3.9400403862995853`*^9, 3.9400405409737167`*^9}, {3.940041069538252*^9, 
   3.940041139463223*^9}, {3.940041299459222*^9, 3.94004136234022*^9}, {
   3.940041396199473*^9, 3.940041539165228*^9}, {3.940041589643145*^9, 
   3.94004160990979*^9}, {3.940041762816914*^9, 3.940041765036894*^9}, {
   3.940170843905164*^9, 3.940170859410887*^9}, {3.940170975208086*^9, 
   3.940171026058804*^9}, {3.940171083042542*^9, 3.940171098916916*^9}, {
   3.9401712130708714`*^9, 3.940171215568619*^9}, {3.94112738486166*^9, 
   3.941127386554605*^9}, 3.94112931861464*^9, 3.941129474266529*^9, {
   3.941129743899572*^9, 3.941129814917602*^9}, {3.941129860487589*^9, 
   3.9411298657719307`*^9}, 3.9411299778520317`*^9, {3.942287557406323*^9, 
   3.942287570049324*^9}, 3.942287650561453*^9, 3.942287767742085*^9, {
   3.942288294539237*^9, 3.942288311168035*^9}, 3.942288674855523*^9, {
   3.942288727492446*^9, 3.942288733773127*^9}, {3.9422887688764143`*^9, 
   3.94228877389602*^9}, {3.9422889036719227`*^9, 3.942288965198792*^9}, 
   3.9422890184193296`*^9, {3.942289065356037*^9, 3.942289133959381*^9}, {
   3.942289194342945*^9, 3.942289223706851*^9}, {3.942289769718277*^9, 
   3.942289777104925*^9}, {3.9428313927224607`*^9, 3.942831396404056*^9}, {
   3.9435630698179493`*^9, 3.9435630746383038`*^9}, {3.943563458126923*^9, 
   3.9435635819452868`*^9}, {3.943563750276641*^9, 3.943563755501211*^9}, {
   3.9435638166698427`*^9, 3.943563818747801*^9}, {3.943563852019373*^9, 
   3.943563897367941*^9}, {3.94356392957902*^9, 3.943563959348166*^9}, {
   3.9435640021305017`*^9, 3.9435640799884443`*^9}, {3.943564219228057*^9, 
   3.943564285310775*^9}, {3.943564387744038*^9, 3.9435644146449223`*^9}, {
   3.943564478430645*^9, 3.9435645076059103`*^9}, {3.943564573326969*^9, 
   3.943564583140841*^9}, {3.9435648392124853`*^9, 3.943564860288054*^9}, {
   3.94356497530322*^9, 3.943564979722875*^9}, {3.943565116023402*^9, 
   3.9435651566242332`*^9}, {3.9435651879529867`*^9, 
   3.9435652179464397`*^9}, {3.943565265519465*^9, 3.943565318067782*^9}, {
   3.943565360019249*^9, 3.94356537073552*^9}, {3.943565402009159*^9, 
   3.943565550700783*^9}, {3.943565584817408*^9, 3.943565586952087*^9}, {
   3.943565672709568*^9, 3.943565673056263*^9}, {3.943565704437886*^9, 
   3.943565705096489*^9}, {3.943565737475067*^9, 3.943565753881105*^9}, {
   3.943566296596891*^9, 3.943566298136042*^9}, {3.9435663430636177`*^9, 
   3.9435664230384827`*^9}, {3.943566906068623*^9, 3.9435669563606863`*^9}, {
   3.9435670588181267`*^9, 3.9435671230665894`*^9}, {3.943567856295843*^9, 
   3.9435678931837873`*^9}, {3.943567930011279*^9, 3.943567976372916*^9}, {
   3.943568029635751*^9, 3.943568032543202*^9}, {3.9435681960384808`*^9, 
   3.943568284187014*^9}, {3.943568742709029*^9, 3.9435688636866827`*^9}, {
   3.9435689167217293`*^9, 3.943568996492969*^9}, {3.943569077824877*^9, 
   3.943569090187043*^9}, {3.943569235594458*^9, 3.943569235879402*^9}, {
   3.943569287815065*^9, 3.943569288177681*^9}, {3.943569391341074*^9, 
   3.9435694180567703`*^9}, {3.943569530882854*^9, 3.943569593621636*^9}, {
   3.943570076268135*^9, 3.943570076942585*^9}, 3.946054775988929*^9, {
   3.946060793147756*^9, 3.94606093309481*^9}, {3.9488327675638866`*^9, 
   3.9488327744330893`*^9}, {3.948832822304675*^9, 3.948832841770179*^9}, {
   3.948832931818782*^9, 3.94883294129416*^9}, {3.9488883938553867`*^9, 
   3.948888431261731*^9}, 3.9488885080211*^9, {3.948889173651329*^9, 
   3.9488891863234653`*^9}, {3.9488892536333723`*^9, 3.948889295757791*^9}, 
   3.948889648494821*^9, {3.9488898950028467`*^9, 3.948889902142665*^9}, {
   3.948889991222766*^9, 3.948890018501165*^9}, {3.948890070820685*^9, 
   3.9488900778372*^9}, {3.948890476810274*^9, 3.948890664969509*^9}, {
   3.948890713078412*^9, 3.948890723454349*^9}, {3.9488907775355263`*^9, 
   3.9488908092197123`*^9}, 3.94889084062773*^9, 3.948890968786821*^9, {
   3.9488910177679987`*^9, 3.948891020154211*^9}, {3.948891062702629*^9, 
   3.9488910641393843`*^9}, {3.948891179314416*^9, 3.948891214371818*^9}, {
   3.9488913319849443`*^9, 3.948891357528389*^9}, {3.948891400948217*^9, 
   3.948891537362009*^9}, {3.9488916035017776`*^9, 3.948891613217608*^9}, {
   3.948891653712214*^9, 3.948891777814049*^9}, {3.948891840956056*^9, 
   3.948891934628359*^9}, {3.948892038531973*^9, 3.948892110578292*^9}, 
   3.948892199675123*^9, {3.948892438017501*^9, 3.9488924474707623`*^9}, {
   3.948892505723469*^9, 3.948892533515648*^9}, {3.9488928335623417`*^9, 
   3.9488928356663857`*^9}, {3.948892917030588*^9, 3.9488929173655777`*^9}, {
   3.948893195903262*^9, 3.94889321022409*^9}, {3.948893363886231*^9, 
   3.9488933846757383`*^9}, {3.948893843680233*^9, 3.948893935434362*^9}, {
   3.948894009933638*^9, 3.9488940378985453`*^9}, {3.9488940805244837`*^9, 
   3.9488942023941317`*^9}, {3.948894275900478*^9, 3.9488942795420427`*^9}, {
   3.9488943112697773`*^9, 3.948894338744772*^9}, {3.9488943904018917`*^9, 
   3.948894521647053*^9}, {3.948895190035057*^9, 3.948895192572567*^9}, 
   3.948895695674775*^9, 3.9488993956188803`*^9, 3.948899478809423*^9, {
   3.950878352464727*^9, 3.9508784085867*^9}, {3.950878455831888*^9, 
   3.950878545850045*^9}, {3.9508786265181837`*^9, 3.950878886534074*^9}, {
   3.950878925060504*^9, 3.950879038683504*^9}, {3.9508793056676073`*^9, 
   3.950879325948292*^9}, {3.950879590904133*^9, 3.9508796143076363`*^9}, {
   3.950879704122217*^9, 3.950879705243536*^9}, {3.950879971497571*^9, 
   3.950879985964924*^9}, {3.9508801949638567`*^9, 3.950880196025407*^9}, 
   3.950880266615356*^9, 3.9508803000659924`*^9, 3.95148451924891*^9},
 CellLabel->
  "In[153]:=",ExpressionUUID->"6a5f865f-2798-4344-b07d-148767a4420f"]
}, Open  ]],

Cell[CellGroupData[{

Cell["Perturb COPPER Mutant", "Subsection",
 CellChangeTimes->{{3.951484528988509*^9, 
  3.951484541406012*^9}},ExpressionUUID->"83ec5593-da1b-48b0-9cf3-\
367fe2c6cc96"],

Cell[BoxData[{
 RowBox[{
  RowBox[{
   RowBox[{"Options", "[", "perturbCopperMutant", "]"}], "=", 
   RowBox[{"{", 
    RowBox[{
     RowBox[{"\"\<startTi\>\"", "->", "0"}], ",", 
     RowBox[{"\"\<endTi\>\"", "->", "20000"}]}], "}"}]}], 
  ";"}], "\[IndentingNewLine]", 
 RowBox[{
  RowBox[{"perturbCopperMutant", "[", 
   RowBox[{
   "iConditions_", ",", "perturbations_", ",", "COP1_", ",", "COP2_", ",", 
    "perturbTime_", ",", 
    RowBox[{"OptionsPattern", "[", "]"}]}], "]"}], ":=", 
  RowBox[{"Module", "[", 
   RowBox[{
    RowBox[{"{", 
     RowBox[{
     "s1", ",", "s2", ",", "iPerturb", ",", "stopPerturb", ",", " ", 
      "rawData", ",", "startTi", ",", "endTi"}], "}"}], ",", 
    "\[IndentingNewLine]", 
    RowBox[{
     RowBox[{"startTi", "=", 
      RowBox[{"OptionValue", "[", "\"\<startTi\>\"", "]"}]}], ";", 
     "\[IndentingNewLine]", 
     RowBox[{"endTi", "=", 
      RowBox[{"OptionValue", "[", "\"\<endTi\>\"", "]"}]}], ";", 
     "\[IndentingNewLine]", "\[IndentingNewLine]", 
     RowBox[{"s1", "=", 
      RowBox[{"perturbMutantModel", "[", 
       RowBox[{"iConditions", ",", "COP1", ",", "perturbations", ",", 
        RowBox[{"endT", "->", "perturbTime"}]}], "]"}]}], ";", 
     "\[IndentingNewLine]", "\[IndentingNewLine]", 
     RowBox[{"iPerturb", "=", 
      RowBox[{"s1", "[", 
       RowBox[{"[", 
        RowBox[{
         RowBox[{"perturbTime", "+", "1"}], ",", 
         RowBox[{"2", ";;"}]}], "]"}], "]"}]}], ";", "\[IndentingNewLine]", 
     "\[IndentingNewLine]", 
     RowBox[{"stopPerturb", "=", 
      RowBox[{"endTi", "-", "perturbTime"}]}], ";", "\[IndentingNewLine]", 
     "\[IndentingNewLine]", 
     RowBox[{"s2", "=", 
      RowBox[{"perturbMutantModel", "[", 
       RowBox[{"iPerturb", ",", "COP2", ",", "perturbations", ",", 
        RowBox[{"endT", "->", "stopPerturb"}]}], "]"}]}], ";", 
     "\[IndentingNewLine]", 
     RowBox[{
      RowBox[{"s2", "[", 
       RowBox[{"[", 
        RowBox[{"All", ",", "1"}], "]"}], "]"}], "+=", 
      RowBox[{"s1", "[", 
       RowBox[{"[", 
        RowBox[{
         RowBox[{"-", "1"}], ",", "1"}], "]"}], "]"}]}], ";", 
     "\[IndentingNewLine]", "\[IndentingNewLine]", 
     RowBox[{"rawData", "=", 
      RowBox[{"Join", "[", 
       RowBox[{"s1", ",", 
        RowBox[{"s2", "[", 
         RowBox[{"[", 
          RowBox[{"2", ";;"}], "]"}], "]"}], ",", "1"}], "]"}]}], ";", 
     "\[IndentingNewLine]", "\[IndentingNewLine]", "rawData"}]}], 
   "\[IndentingNewLine]", "]"}]}]}], "Input",
 CellChangeTimes->{{3.951484528988509*^9, 3.9514845546701813`*^9}, {
  3.951484633533519*^9, 3.9514846976621647`*^9}, {3.951484728765523*^9, 
  3.951484837300355*^9}, {3.951484871272735*^9, 3.951484876437414*^9}, {
  3.95148498891225*^9, 3.951485011298934*^9}, {3.951485613571041*^9, 
  3.9514856313699503`*^9}, {3.951485679681712*^9, 3.951485679948143*^9}, {
  3.9514859008050528`*^9, 3.951485901813863*^9}, {3.951485942979394*^9, 
  3.951485944353827*^9}, {3.951486866106835*^9, 3.951486867786264*^9}},
 CellLabel->
  "In[155]:=",ExpressionUUID->"c6c4b1a3-f8b6-4198-ae38-922ebd5a37bb"]
}, Open  ]]
}, Open  ]],

Cell[CellGroupData[{

Cell["Solving the System", "Section",
 CellChangeTimes->{{3.940037576890325*^9, 3.9400375827670927`*^9}, {
   3.940037623808468*^9, 3.940037820091489*^9}, {3.940037901224875*^9, 
   3.940037920052112*^9}, {3.940038017720663*^9, 3.9400382051825123`*^9}, {
   3.940038295509193*^9, 3.9400383320522633`*^9}, {3.9400384057682056`*^9, 
   3.940038407172224*^9}, {3.9400384408221617`*^9, 3.940038463246393*^9}, {
   3.940038526727879*^9, 3.940038551000209*^9}, {3.940038600683213*^9, 
   3.940038601985058*^9}, {3.9400386320013533`*^9, 3.940038713477633*^9}, {
   3.940038815736082*^9, 3.940038870710004*^9}, {3.940038961291279*^9, 
   3.940038975684216*^9}, {3.940039038932872*^9, 3.940039397344391*^9}, {
   3.940039481300778*^9, 3.94003961151783*^9}, {3.940039669468914*^9, 
   3.940039752327365*^9}, {3.9400397969974613`*^9, 3.940039872052266*^9}, {
   3.9400399082168694`*^9, 3.94004006241615*^9}, {3.940040133061595*^9, 
   3.940040133566317*^9}, {3.9400402422835217`*^9, 3.940040319367983*^9}, {
   3.9400403862995853`*^9, 3.9400405409737167`*^9}, {3.940041069538252*^9, 
   3.940041139463223*^9}, {3.940041299459222*^9, 3.94004136234022*^9}, {
   3.940041396199473*^9, 3.940041539165228*^9}, {3.940041589643145*^9, 
   3.94004160990979*^9}, {3.940041762816914*^9, 3.940041765036894*^9}, {
   3.940170843905164*^9, 3.940170859410887*^9}, {3.940170975208086*^9, 
   3.940171026058804*^9}, {3.940171083042542*^9, 3.940171098916916*^9}, {
   3.9401712130708714`*^9, 3.940171243449018*^9}, 3.941124659405212*^9, {
   3.9411248642585697`*^9, 
   3.941124873961865*^9}},ExpressionUUID->"58b2aaaf-5556-4a21-b4b8-\
65e4ebe79ee8"],

Cell[CellGroupData[{

Cell["ODE For Loop", "Subsection",
 CellChangeTimes->{{3.940037576890325*^9, 3.9400375827670927`*^9}, {
   3.940037623808468*^9, 3.940037820091489*^9}, {3.940037901224875*^9, 
   3.940037920052112*^9}, {3.940038017720663*^9, 3.9400382051825123`*^9}, {
   3.940038295509193*^9, 3.9400383320522633`*^9}, {3.9400384057682056`*^9, 
   3.940038407172224*^9}, {3.9400384408221617`*^9, 3.940038463246393*^9}, {
   3.940038526727879*^9, 3.940038551000209*^9}, {3.940038600683213*^9, 
   3.940038601985058*^9}, {3.9400386320013533`*^9, 3.940038713477633*^9}, {
   3.940038815736082*^9, 3.940038870710004*^9}, {3.940038961291279*^9, 
   3.940038975684216*^9}, {3.940039038932872*^9, 3.940039397344391*^9}, {
   3.940039481300778*^9, 3.94003961151783*^9}, {3.940039669468914*^9, 
   3.940039752327365*^9}, {3.9400397969974613`*^9, 3.940039872052266*^9}, {
   3.9400399082168694`*^9, 3.94004006241615*^9}, {3.940040133061595*^9, 
   3.940040133566317*^9}, {3.9400402422835217`*^9, 3.940040319367983*^9}, {
   3.9400403862995853`*^9, 3.9400405409737167`*^9}, {3.940041069538252*^9, 
   3.940041139463223*^9}, {3.940041299459222*^9, 3.94004136234022*^9}, {
   3.940041396199473*^9, 3.940041539165228*^9}, {3.940041589643145*^9, 
   3.94004160990979*^9}, {3.940041762816914*^9, 3.940041765036894*^9}, {
   3.940170843905164*^9, 3.940170859410887*^9}, {3.940170975208086*^9, 
   3.940171026058804*^9}, {3.940171083042542*^9, 3.940171098916916*^9}, {
   3.9401712130708714`*^9, 3.940171243449018*^9}, 
   3.941124659405212*^9},ExpressionUUID->"22629006-404e-4509-b202-\
924173d66c42"],

Cell["\<\
Used to solve the system at COPPER from 1 to 254, incrementing by one,
As it turns out, initial conditions do not matter too much since the system \
finds a steady state for each value of COPPER. \
\>", "Text",
 CellChangeTimes->CompressedData["
1:eJwdz00og3EABvD3VT7iQDS15SM1s6lREiliRWwO2g5oH0ItLl6U0sRqayb5
KGJWVmvaGrbaJmk7OJocpHawpdHQ7LAWrbStiD3/w9Ov5/AcnobpeZm6gKKo
unzg1lqNpkiREhVtR4jZl5wWrqT0R1DY5rTBxDlth+7yTi/khh23cGT4K0S6
WxcmHvpjMKqPE3kjnDhceksk4J0k/Amv6FgavkVZOWhe7yVWl1G/8Gaotbg4
789OpgrK/Y8cyJcJeJAd/26C1U/PrbCv0KWEOatgBlbsLyzDcdqjhUFN6SZs
T1p3YbObNkPzl9ECOdJ7DzRlbX44UH9BtFSKg9AQTD6QvUkcgV6+NQmVXT5h
Sd5AiOmAaR8jgax3iYw4bRyF22L1LHQcXDKQqu1ZhAKu3AC7W2xETmZ1axC/
G+d2oP304xgGXkUnUKecOoOTYyoXPOg/CUDFBHMNXRvsQbYqJdr7c0rhPwYF
2+Q=
  "],ExpressionUUID->"ec8ceab6-eddc-4695-8873-fadab7dee0c0"],

Cell[BoxData[{
 RowBox[{
  RowBox[{"ucfss0", "=", 
   RowBox[{"{", 
    RowBox[{
    "aMACr", ",", "aACEr", ",", "aOTHr", ",", "aCUPr", ",", "CTRr", ",", 
     "CUr", ",", "MACr", ",", "ACEr", ",", "CUPr", ",", "OTHr"}], "}"}]}], 
  ";"}], "\[IndentingNewLine]", 
 RowBox[{
  RowBox[{"initialConditions", "=", 
   RowBox[{"{", 
    RowBox[{
    "aMACm", ",", "aACEm", ",", "aOTHm", ",", "aCUPm", ",", "CTRm", ",", 
     "CUm", ",", "MACm", ",", "ACEm", ",", "CUPm", ",", "OTHm"}], "}"}]}], 
  ";"}]}], "Input",
 CellChangeTimes->{{3.940037576890325*^9, 3.9400375827670927`*^9}, {
   3.940037623808468*^9, 3.940037820091489*^9}, {3.940037901224875*^9, 
   3.940037920052112*^9}, {3.940038017720663*^9, 3.9400382051825123`*^9}, {
   3.940038295509193*^9, 3.9400383320522633`*^9}, {3.9400384057682056`*^9, 
   3.940038407172224*^9}, {3.9400384408221617`*^9, 3.940038463246393*^9}, {
   3.940038526727879*^9, 3.940038551000209*^9}, {3.940038600683213*^9, 
   3.940038601985058*^9}, {3.9400386320013533`*^9, 3.940038713477633*^9}, {
   3.940038815736082*^9, 3.940038870710004*^9}, {3.940038961291279*^9, 
   3.940038975684216*^9}, {3.940039038932872*^9, 3.940039397344391*^9}, {
   3.940039481300778*^9, 3.94003961151783*^9}, {3.940039669468914*^9, 
   3.940039752327365*^9}, {3.9400397969974613`*^9, 3.940039872052266*^9}, {
   3.9400399082168694`*^9, 3.94004006241615*^9}, {3.940040133061595*^9, 
   3.940040133566317*^9}, {3.9400402422835217`*^9, 3.940040319367983*^9}, {
   3.9400403862995853`*^9, 3.9400405409737167`*^9}, {3.940041069538252*^9, 
   3.940041139463223*^9}, {3.940041299459222*^9, 3.94004136234022*^9}, {
   3.940041396199473*^9, 3.940041539165228*^9}, {3.940041589643145*^9, 
   3.94004160990979*^9}, {3.940041762816914*^9, 3.940041765036894*^9}, {
   3.940170843905164*^9, 3.940170859410887*^9}, {3.940170975208086*^9, 
   3.940171026058804*^9}, {3.940171083042542*^9, 3.940171098916916*^9}, {
   3.9401712130708714`*^9, 3.940171271350531*^9}, {3.940171329716057*^9, 
   3.940171395471653*^9}, 3.940171540990168*^9, {3.9401715743863792`*^9, 
   3.9401716093971443`*^9}, 3.940171655506791*^9, {3.940171795630731*^9, 
   3.940171811802751*^9}, {3.940171850116713*^9, 3.940171850533264*^9}, {
   3.94017197444928*^9, 3.940171980055605*^9}, 3.940172396277529*^9, {
   3.9401755830441837`*^9, 3.9401756123759737`*^9}, {3.940678951651059*^9, 
   3.94067895227347*^9}, 3.940679026182253*^9, {3.940679091563068*^9, 
   3.940679094824486*^9}, 3.941124771173809*^9, 3.943567239213563*^9, 
   3.947689915034709*^9, {3.951662691413106*^9, 3.9516626984021072`*^9}},
 CellLabel->
  "In[157]:=",ExpressionUUID->"2e61f5f1-f8d3-409c-89ac-a4e86f16d0b8"],

Cell[BoxData[""], "Input",
 CellChangeTimes->{{3.940037576890325*^9, 3.9400375827670927`*^9}, {
   3.940037623808468*^9, 3.940037820091489*^9}, {3.940037901224875*^9, 
   3.940037920052112*^9}, {3.940038017720663*^9, 3.9400382051825123`*^9}, {
   3.940038295509193*^9, 3.9400383320522633`*^9}, {3.9400384057682056`*^9, 
   3.940038407172224*^9}, {3.9400384408221617`*^9, 3.940038463246393*^9}, {
   3.940038526727879*^9, 3.940038551000209*^9}, {3.940038600683213*^9, 
   3.940038601985058*^9}, {3.9400386320013533`*^9, 3.940038713477633*^9}, {
   3.940038815736082*^9, 3.940038870710004*^9}, {3.940038961291279*^9, 
   3.940038975684216*^9}, {3.940039038932872*^9, 3.940039397344391*^9}, {
   3.940039481300778*^9, 3.94003961151783*^9}, {3.940039669468914*^9, 
   3.940039752327365*^9}, {3.9400397969974613`*^9, 3.940039872052266*^9}, {
   3.9400399082168694`*^9, 3.94004006241615*^9}, {3.940040133061595*^9, 
   3.940040133566317*^9}, {3.9400402422835217`*^9, 3.940040319367983*^9}, {
   3.9400403862995853`*^9, 3.9400405409737167`*^9}, {3.940041069538252*^9, 
   3.940041139463223*^9}, {3.940041299459222*^9, 3.94004136234022*^9}, {
   3.940041396199473*^9, 3.940041539165228*^9}, {3.940041589643145*^9, 
   3.94004160990979*^9}, {3.940041762816914*^9, 3.940041765036894*^9}, {
   3.940170843905164*^9, 3.940170859410887*^9}, {3.940170975208086*^9, 
   3.940171026058804*^9}, {3.940171083042542*^9, 3.940171098916916*^9}, {
   3.9401712130708714`*^9, 3.940171271350531*^9}, {3.940171329716057*^9, 
   3.940171395471653*^9}, 3.940171540990168*^9, {3.9401715743863792`*^9, 
   3.9401716093971443`*^9}, 3.940171655506791*^9, {3.940171795630731*^9, 
   3.940171811802751*^9}, {3.940171850116713*^9, 3.940171850533264*^9}, {
   3.94017197444928*^9, 3.940171980055605*^9}, 3.940172396277529*^9, {
   3.9401755830441837`*^9, 3.9401756123759737`*^9}, {3.940678951651059*^9, 
   3.94067895227347*^9}, 3.940679026182253*^9, {3.940679091563068*^9, 
   3.940679094824486*^9}, 3.941124771173809*^9, 3.943567239213563*^9, 
   3.947689915034709*^9, {3.951662691413106*^9, 3.951662704665997*^9}, 
   3.951662766802267*^9},
 CellLabel->
  "In[159]:=",ExpressionUUID->"f884944a-b7dd-4059-a74f-694f582106f4"],

Cell[BoxData[{
 RowBox[{
  RowBox[{"initialValuesList", "=", 
   RowBox[{"{", "}"}]}], ";"}], "\[IndentingNewLine]", 
 RowBox[{
  RowBox[{"solutions", "=", 
   RowBox[{"{", "}"}]}], ";"}]}], "Input",
 CellChangeTimes->{{3.940037576890325*^9, 3.9400375827670927`*^9}, {
   3.940037623808468*^9, 3.940037820091489*^9}, {3.940037901224875*^9, 
   3.940037920052112*^9}, {3.940038017720663*^9, 3.9400382051825123`*^9}, {
   3.940038295509193*^9, 3.9400383320522633`*^9}, {3.9400384057682056`*^9, 
   3.940038407172224*^9}, {3.9400384408221617`*^9, 3.940038463246393*^9}, {
   3.940038526727879*^9, 3.940038551000209*^9}, {3.940038600683213*^9, 
   3.940038601985058*^9}, {3.9400386320013533`*^9, 3.940038713477633*^9}, {
   3.940038815736082*^9, 3.940038870710004*^9}, {3.940038961291279*^9, 
   3.940038975684216*^9}, {3.940039038932872*^9, 3.940039397344391*^9}, {
   3.940039481300778*^9, 3.94003961151783*^9}, {3.940039669468914*^9, 
   3.940039752327365*^9}, {3.9400397969974613`*^9, 3.940039872052266*^9}, {
   3.9400399082168694`*^9, 3.94004006241615*^9}, {3.940040133061595*^9, 
   3.940040133566317*^9}, {3.9400402422835217`*^9, 3.940040319367983*^9}, {
   3.9400403862995853`*^9, 3.9400405409737167`*^9}, {3.940041069538252*^9, 
   3.940041139463223*^9}, {3.940041299459222*^9, 3.94004136234022*^9}, {
   3.940041396199473*^9, 3.940041539165228*^9}, {3.940041589643145*^9, 
   3.94004160990979*^9}, {3.940041762816914*^9, 3.940041765036894*^9}, {
   3.940170843905164*^9, 3.940170859410887*^9}, {3.940170975208086*^9, 
   3.940171026058804*^9}, {3.940171083042542*^9, 3.940171098916916*^9}, {
   3.9401712130708714`*^9, 3.940171271350531*^9}, {3.940171329716057*^9, 
   3.940171395471653*^9}, 3.940171540990168*^9, {3.9401715743863792`*^9, 
   3.9401716093971443`*^9}, 3.940171655506791*^9, {3.940171795630731*^9, 
   3.940171811802751*^9}, {3.940171850116713*^9, 3.940171850533264*^9}, {
   3.94017197444928*^9, 3.940171980055605*^9}, 3.940172396277529*^9, {
   3.9401755830441837`*^9, 3.9401756123759737`*^9}, {3.940678951651059*^9, 
   3.94067895227347*^9}, 3.940679026182253*^9, {3.940679091563068*^9, 
   3.940679094824486*^9}, {3.941124771173809*^9, 3.94112477642152*^9}},
 CellLabel->
  "In[160]:=",ExpressionUUID->"4835c100-8d14-4d37-a462-0e13197a2cd6"],

Cell[BoxData[
 RowBox[{"\[IndentingNewLine]", 
  RowBox[{"For", "[", 
   RowBox[{
    RowBox[{"i", "=", "1"}], ",", 
    RowBox[{"i", "<=", "254"}], ",", 
    RowBox[{"i", "=", 
     RowBox[{"i", "+", "1"}]}], ",", "\[IndentingNewLine]", 
    RowBox[{
     RowBox[{"AppendTo", "[", 
      RowBox[{"initialValuesList", ",", "initialConditions"}], "]"}], ";", 
     "\[IndentingNewLine]", "\[IndentingNewLine]", 
     RowBox[{"solution", "=", 
      RowBox[{"solveSystem", "[", 
       RowBox[{"initialConditions", ",", "i"}], "]"}]}], ";", 
     "\[IndentingNewLine]", 
     RowBox[{"AppendTo", "[", 
      RowBox[{"solutions", ",", "solution"}], "]"}], ";", 
     "\[IndentingNewLine]", "\[IndentingNewLine]", 
     RowBox[{"newInitialConditions", "=", 
      RowBox[{"Table", "[", 
       RowBox[{
        RowBox[{
         RowBox[{
          RowBox[{"ucf", "[", "t", "]"}], "/.", " ", "solution"}], "/.", " ", 
         
         RowBox[{"t", "->", "20000"}]}], ",", 
        RowBox[{"{", 
         RowBox[{"ucf", ",", 
          RowBox[{"{", 
           RowBox[{
           "aMAC", ",", "aACE", ",", "aOTH", ",", "aCUP", ",", "CTR", ",", 
            "CU", ",", "MAC", ",", "ACE", ",", "CUP", ",", "OTH"}], "}"}]}], 
         "}"}]}], "]"}]}], ";", "\[IndentingNewLine]", "\[IndentingNewLine]", 
     
     RowBox[{"initialConditions", "=", "newInitialConditions"}], ";"}]}], 
   "\[IndentingNewLine]", "]"}]}]], "Input",
 CellChangeTimes->{{3.940037576890325*^9, 3.9400375827670927`*^9}, {
   3.940037623808468*^9, 3.940037820091489*^9}, {3.940037901224875*^9, 
   3.940037920052112*^9}, {3.940038017720663*^9, 3.9400382051825123`*^9}, {
   3.940038295509193*^9, 3.9400383320522633`*^9}, {3.9400384057682056`*^9, 
   3.940038407172224*^9}, {3.9400384408221617`*^9, 3.940038463246393*^9}, {
   3.940038526727879*^9, 3.940038551000209*^9}, {3.940038600683213*^9, 
   3.940038601985058*^9}, {3.9400386320013533`*^9, 3.940038713477633*^9}, {
   3.940038815736082*^9, 3.940038870710004*^9}, {3.940038961291279*^9, 
   3.940038975684216*^9}, {3.940039038932872*^9, 3.940039397344391*^9}, {
   3.940039481300778*^9, 3.94003961151783*^9}, {3.940039669468914*^9, 
   3.940039752327365*^9}, {3.9400397969974613`*^9, 3.940039872052266*^9}, {
   3.9400399082168694`*^9, 3.94004006241615*^9}, {3.940040133061595*^9, 
   3.940040133566317*^9}, {3.9400402422835217`*^9, 3.940040319367983*^9}, {
   3.9400403862995853`*^9, 3.9400405409737167`*^9}, {3.940041069538252*^9, 
   3.940041139463223*^9}, {3.940041299459222*^9, 3.94004136234022*^9}, {
   3.940041396199473*^9, 3.940041539165228*^9}, {3.940041589643145*^9, 
   3.94004160990979*^9}, {3.940041762816914*^9, 3.940041765036894*^9}, {
   3.940170843905164*^9, 3.940170859410887*^9}, {3.940170975208086*^9, 
   3.940171026058804*^9}, {3.940171083042542*^9, 3.940171098916916*^9}, {
   3.9401712130708714`*^9, 3.940171271350531*^9}, {3.940171329716057*^9, 
   3.940171395471653*^9}, 3.940171540990168*^9, {3.9401715743863792`*^9, 
   3.9401716093971443`*^9}, 3.940171655506791*^9, {3.940171795630731*^9, 
   3.940171811802751*^9}, {3.940171850116713*^9, 3.940171850533264*^9}, {
   3.94017197444928*^9, 3.940171980055605*^9}, 3.940172396277529*^9, {
   3.9401755830441837`*^9, 3.9401756123759737`*^9}, {3.940678951651059*^9, 
   3.94067895227347*^9}, 3.940679026182253*^9, {3.940679091563068*^9, 
   3.940679094824486*^9}, {3.941124771173809*^9, 3.941124777765935*^9}, {
   3.9428363317519617`*^9, 3.942836336386403*^9}, {3.94356371321705*^9, 
   3.943563716867744*^9}, {3.943563776267723*^9, 3.9435637768287983`*^9}, 
   3.9435659637968884`*^9, 3.946023716987505*^9, 3.946053783614812*^9, {
   3.947689899485169*^9, 3.9476899128967*^9}, 3.947695019998394*^9, {
   3.951662714277438*^9, 3.951662721370543*^9}, {3.951662772970901*^9, 
   3.951662780389432*^9}, {3.951669371617579*^9, 3.9516693817132397`*^9}},
 CellLabel->
  "In[162]:=",ExpressionUUID->"47692157-1d52-4c39-bfd8-b0d70cce4e5a"],

Cell[CellGroupData[{

Cell[BoxData[
 RowBox[{"Dimensions", "[", "initialValuesList", "]"}]], "Input",
 CellChangeTimes->{{3.9460238376489887`*^9, 3.94602383916792*^9}, {
  3.946024032084321*^9, 3.9460240394776506`*^9}},
 CellLabel->
  "In[163]:=",ExpressionUUID->"7121b9ec-7b0c-4ec4-bcf9-f85ad28ab2df"],

Cell[BoxData[
 RowBox[{"{", 
  RowBox[{"254", ",", "10"}], "}"}]], "Output",
 CellChangeTimes->{
  3.946024040647152*^9, 3.946026848911358*^9, {3.9460538205944567`*^9, 
   3.946053823775394*^9}, {3.946054176598812*^9, 3.9460541804658127`*^9}, 
   3.946060982284093*^9, 3.946122131375988*^9, 3.9461225366275673`*^9, 
   3.946122812148981*^9, 3.946723536639277*^9, 3.94672415931529*^9, 
   3.94768418852353*^9, 3.947693681379467*^9, 3.947694718848089*^9, 
   3.947695036380673*^9, 3.9476950693298264`*^9, 3.9476951000483503`*^9, 
   3.9479446748521757`*^9, 3.947945541747191*^9, 3.947950948256895*^9, 
   3.947953174609231*^9, 3.94795337728645*^9, 3.94874371905571*^9, 
   3.948830763625395*^9, 3.948832237820676*^9, 3.9488947861111403`*^9, {
   3.9488951273028812`*^9, 3.94889514816063*^9}, 3.948895204454022*^9, 
   3.948902342246084*^9, 3.949083297300308*^9, 3.9491657875730553`*^9, 
   3.949239849212785*^9, 3.949242639959062*^9, 3.9494249797608967`*^9, 
   3.949431239689583*^9, 3.949431295875484*^9, 3.94952500342614*^9, 
   3.949527100811851*^9, 3.9495322164609003`*^9, 3.949688519115584*^9, 
   3.950016695697723*^9, 3.950019110720048*^9, 3.9507839175164757`*^9, 
   3.950785697080204*^9, 3.9507861099074574`*^9, 3.950786196378533*^9, 
   3.9507863672113867`*^9, 3.950786412250906*^9, 3.95078731683261*^9, 
   3.9507874584796343`*^9, 3.950794541515605*^9, 3.9507945725190983`*^9, 
   3.9507958887758102`*^9, 3.9507963562445803`*^9, 3.950796881388569*^9, 
   3.950796961774191*^9, 3.9507970479699373`*^9, 3.9508793928520803`*^9, 
   3.950879434175462*^9, 3.950879726367014*^9, 3.9514830453479137`*^9, 
   3.951486339710807*^9, 3.951486602033454*^9, 3.951593635912837*^9, 
   3.951659490265109*^9, 3.951661341968185*^9, 3.951662788679796*^9, 
   3.952007940947693*^9},
 CellLabel->
  "Out[163]=",ExpressionUUID->"c5917315-2d0a-4cc5-9a00-ec6d90a641e0"]
}, Open  ]]
}, Open  ]]
}, Open  ]],

Cell[CellGroupData[{

Cell["Steady State Plot", "Section",
 CellChangeTimes->{{3.940037576890325*^9, 3.9400375827670927`*^9}, {
   3.940037623808468*^9, 3.940037820091489*^9}, {3.940037901224875*^9, 
   3.940037920052112*^9}, {3.940038017720663*^9, 3.9400382051825123`*^9}, {
   3.940038295509193*^9, 3.9400383320522633`*^9}, {3.9400384057682056`*^9, 
   3.940038407172224*^9}, {3.9400384408221617`*^9, 3.940038463246393*^9}, {
   3.940038526727879*^9, 3.940038551000209*^9}, {3.940038600683213*^9, 
   3.940038601985058*^9}, {3.9400386320013533`*^9, 3.940038713477633*^9}, {
   3.940038815736082*^9, 3.940038870710004*^9}, {3.940038961291279*^9, 
   3.940038975684216*^9}, {3.940039038932872*^9, 3.940039397344391*^9}, {
   3.940039481300778*^9, 3.94003961151783*^9}, {3.940039669468914*^9, 
   3.940039752327365*^9}, {3.9400397969974613`*^9, 3.940039872052266*^9}, {
   3.9400399082168694`*^9, 3.94004006241615*^9}, {3.940040133061595*^9, 
   3.940040133566317*^9}, {3.9400402422835217`*^9, 3.940040319367983*^9}, {
   3.9400403862995853`*^9, 3.9400405409737167`*^9}, {3.940041069538252*^9, 
   3.940041139463223*^9}, {3.940041299459222*^9, 3.94004136234022*^9}, {
   3.940041396199473*^9, 3.940041539165228*^9}, {3.940041589643145*^9, 
   3.94004160990979*^9}, {3.940041762816914*^9, 3.940041765036894*^9}, {
   3.940170843905164*^9, 3.940170859410887*^9}, {3.940170975208086*^9, 
   3.940171026058804*^9}, {3.940171083042542*^9, 3.940171098916916*^9}, {
   3.9401712130708714`*^9, 3.940171271350531*^9}, {3.940171329716057*^9, 
   3.940171395471653*^9}, 3.940171579685006*^9, 3.940171613191429*^9, 
   3.9401716509482594`*^9, {3.940171874995193*^9, 3.940171875816032*^9}, {
   3.940171933092993*^9, 3.940171933534774*^9}, {3.940171984361697*^9, 
   3.940171995694738*^9}, {3.940172084140291*^9, 3.940172094929928*^9}, 
   3.940172145329873*^9, {3.940172184545978*^9, 3.940172216696382*^9}, {
   3.940176150294581*^9, 3.940176164025248*^9}, {3.940176211702076*^9, 
   3.940176251202181*^9}, {3.940176511872423*^9, 3.9401765575507107`*^9}, {
   3.940176631089322*^9, 3.94017663834762*^9}, {3.9401774049328413`*^9, 
   3.9401774200966253`*^9}, {3.940177467947701*^9, 3.940177602661235*^9}, {
   3.940177684042624*^9, 3.940177708780077*^9}, {3.9406790039292192`*^9, 
   3.940679006580011*^9}, {3.9406793566412573`*^9, 3.940679376718772*^9}, {
   3.941124248499762*^9, 3.941124257029552*^9}, {3.946054367120715*^9, 
   3.946054370552346*^9}},ExpressionUUID->"fbc3a026-3050-4db3-a6a7-\
946ec79a68f4"],

Cell["\<\
In this section, I will prepare multiple plots which will be used in our paper.
x-axis as log_2 or log_10 of COPPER
7 states vs COPPER, y-axis is CU bound to proteins
Perturbation and show recovery. Perturb CU by x2, x1/2.
.tiff files for images\
\>", "Text",
 CellChangeTimes->{{3.940037576890325*^9, 3.9400375827670927`*^9}, {
   3.940037623808468*^9, 3.940037820091489*^9}, {3.940037901224875*^9, 
   3.940037920052112*^9}, {3.940038017720663*^9, 3.9400382051825123`*^9}, {
   3.940038295509193*^9, 3.9400383320522633`*^9}, {3.9400384057682056`*^9, 
   3.940038407172224*^9}, {3.9400384408221617`*^9, 3.940038463246393*^9}, {
   3.940038526727879*^9, 3.940038551000209*^9}, {3.940038600683213*^9, 
   3.940038601985058*^9}, {3.9400386320013533`*^9, 3.940038713477633*^9}, {
   3.940038815736082*^9, 3.940038870710004*^9}, {3.940038961291279*^9, 
   3.940038975684216*^9}, {3.940039038932872*^9, 3.940039397344391*^9}, {
   3.940039481300778*^9, 3.94003961151783*^9}, {3.940039669468914*^9, 
   3.940039752327365*^9}, {3.9400397969974613`*^9, 3.940039872052266*^9}, {
   3.9400399082168694`*^9, 3.94004006241615*^9}, {3.940040133061595*^9, 
   3.940040133566317*^9}, {3.9400402422835217`*^9, 3.940040319367983*^9}, {
   3.9400403862995853`*^9, 3.9400405409737167`*^9}, {3.940041069538252*^9, 
   3.940041139463223*^9}, {3.940041299459222*^9, 3.94004136234022*^9}, {
   3.940041396199473*^9, 3.940041539165228*^9}, {3.940041589643145*^9, 
   3.94004160990979*^9}, {3.940041762816914*^9, 3.940041765036894*^9}, {
   3.940170843905164*^9, 3.940170859410887*^9}, {3.940170975208086*^9, 
   3.940171026058804*^9}, {3.940171083042542*^9, 3.940171098916916*^9}, {
   3.9401712130708714`*^9, 3.940171271350531*^9}, {3.940171329716057*^9, 
   3.940171395471653*^9}, 3.940171579685006*^9, 3.940171613191429*^9, 
   3.9401716509482594`*^9, {3.940171874995193*^9, 3.940171875816032*^9}, {
   3.940171933092993*^9, 3.940171933534774*^9}, {3.940171984361697*^9, 
   3.940171995694738*^9}, {3.940172084140291*^9, 3.940172094929928*^9}, 
   3.940172145329873*^9, {3.940172184545978*^9, 3.940172216696382*^9}, {
   3.940176150294581*^9, 3.940176164025248*^9}, {3.940176211702076*^9, 
   3.940176251202181*^9}, {3.940176511872423*^9, 3.9401765575507107`*^9}, {
   3.940176631089322*^9, 3.94017663834762*^9}, {3.9401774049328413`*^9, 
   3.9401774200966253`*^9}, {3.940177467947701*^9, 3.940177602661235*^9}, {
   3.940177684042624*^9, 3.940177708780077*^9}, {3.9406790039292192`*^9, 
   3.940679006580011*^9}, {3.9406793566412573`*^9, 3.940679376718772*^9}, {
   3.941124248499762*^9, 3.941124289050241*^9}, 3.941124321506427*^9, {
   3.941125044408486*^9, 3.941125044605544*^9}, 
   3.941125080331415*^9},ExpressionUUID->"db711b10-fcb4-4304-9bd0-\
6db72de7c9c7"],

Cell[CellGroupData[{

Cell["Labels", "Subsection",
 CellChangeTimes->{{3.940037576890325*^9, 3.9400375827670927`*^9}, {
   3.940037623808468*^9, 3.940037820091489*^9}, {3.940037901224875*^9, 
   3.940037920052112*^9}, {3.940038017720663*^9, 3.9400382051825123`*^9}, {
   3.940038295509193*^9, 3.9400383320522633`*^9}, {3.9400384057682056`*^9, 
   3.940038407172224*^9}, {3.9400384408221617`*^9, 3.940038463246393*^9}, {
   3.940038526727879*^9, 3.940038551000209*^9}, {3.940038600683213*^9, 
   3.940038601985058*^9}, {3.9400386320013533`*^9, 3.940038713477633*^9}, {
   3.940038815736082*^9, 3.940038870710004*^9}, {3.940038961291279*^9, 
   3.940038975684216*^9}, {3.940039038932872*^9, 3.940039397344391*^9}, {
   3.940039481300778*^9, 3.94003961151783*^9}, {3.940039669468914*^9, 
   3.940039752327365*^9}, {3.9400397969974613`*^9, 3.940039872052266*^9}, {
   3.9400399082168694`*^9, 3.94004006241615*^9}, {3.940040133061595*^9, 
   3.940040133566317*^9}, {3.9400402422835217`*^9, 3.940040319367983*^9}, {
   3.9400403862995853`*^9, 3.9400405409737167`*^9}, {3.940041069538252*^9, 
   3.940041139463223*^9}, {3.940041299459222*^9, 3.94004136234022*^9}, {
   3.940041396199473*^9, 3.940041539165228*^9}, {3.940041589643145*^9, 
   3.94004160990979*^9}, {3.940041762816914*^9, 3.940041765036894*^9}, {
   3.940170843905164*^9, 3.940170859410887*^9}, {3.940170975208086*^9, 
   3.940171026058804*^9}, {3.940171083042542*^9, 3.940171098916916*^9}, {
   3.9401712130708714`*^9, 3.940171271350531*^9}, {3.940171329716057*^9, 
   3.940171395471653*^9}, 3.940171579685006*^9, 3.940171613191429*^9, 
   3.9401716509482594`*^9, {3.940171874995193*^9, 3.940171875816032*^9}, {
   3.940171933092993*^9, 3.940171933534774*^9}, {3.940171984361697*^9, 
   3.940171995694738*^9}, {3.940172084140291*^9, 3.940172094929928*^9}, 
   3.940172145329873*^9, {3.940172184545978*^9, 3.940172216696382*^9}, {
   3.940176150294581*^9, 3.940176164025248*^9}, {3.940176211702076*^9, 
   3.940176251202181*^9}, {3.940176511872423*^9, 3.9401765575507107`*^9}, {
   3.940176631089322*^9, 3.94017663834762*^9}, {3.9401774049328413`*^9, 
   3.9401774200966253`*^9}, {3.940177467947701*^9, 3.940177602661235*^9}, {
   3.940177684042624*^9, 3.940177708780077*^9}, {3.9406790039292192`*^9, 
   3.940679006580011*^9}, {3.9406793566412573`*^9, 3.940679376718772*^9}, {
   3.941124248499762*^9, 3.941124289050241*^9}, 3.941124321506427*^9, {
   3.941125044408486*^9, 3.941125044605544*^9}, {3.9411250871927557`*^9, 
   3.94112508990077*^9}},ExpressionUUID->"13084d2b-0b30-4b92-82a3-\
5533e70d39fd"],

Cell[BoxData[
 RowBox[{
  RowBox[{"(*", 
   RowBox[{
   "Define", " ", "component", " ", "names", " ", "for", " ", "the", " ", 
    "legend"}], "*)"}], "\[IndentingNewLine]", 
  RowBox[{
   RowBox[{"componentNames", "=", 
    RowBox[{"{", 
     RowBox[{
     "\"\<aMAC\>\"", ",", "\"\<aACE\>\"", ",", "\"\<aOTH\>\"", ",", 
      "\"\<aCUP\>\"", ",", "\"\<CTR\>\"", ",", "\"\<CU\>\"", ",", 
      "\"\<MAC\>\"", ",", "\"\<ACE\>\"", ",", "\"\<CUP\>\"", ",", 
      "\"\<OTH\>\""}], "}"}]}], ";"}]}]], "Input",
 CellChangeTimes->{{3.940037576890325*^9, 3.9400375827670927`*^9}, {
   3.940037623808468*^9, 3.940037820091489*^9}, {3.940037901224875*^9, 
   3.940037920052112*^9}, {3.940038017720663*^9, 3.9400382051825123`*^9}, {
   3.940038295509193*^9, 3.9400383320522633`*^9}, {3.9400384057682056`*^9, 
   3.940038407172224*^9}, {3.9400384408221617`*^9, 3.940038463246393*^9}, {
   3.940038526727879*^9, 3.940038551000209*^9}, {3.940038600683213*^9, 
   3.940038601985058*^9}, {3.9400386320013533`*^9, 3.940038713477633*^9}, {
   3.940038815736082*^9, 3.940038870710004*^9}, {3.940038961291279*^9, 
   3.940038975684216*^9}, {3.940039038932872*^9, 3.940039397344391*^9}, {
   3.940039481300778*^9, 3.94003961151783*^9}, {3.940039669468914*^9, 
   3.940039752327365*^9}, {3.9400397969974613`*^9, 3.940039872052266*^9}, {
   3.9400399082168694`*^9, 3.94004006241615*^9}, {3.940040133061595*^9, 
   3.940040133566317*^9}, {3.9400402422835217`*^9, 3.940040319367983*^9}, {
   3.9400403862995853`*^9, 3.9400405409737167`*^9}, {3.940041069538252*^9, 
   3.940041139463223*^9}, {3.940041299459222*^9, 3.94004136234022*^9}, {
   3.940041396199473*^9, 3.940041539165228*^9}, {3.940041589643145*^9, 
   3.94004160990979*^9}, {3.940041762816914*^9, 3.940041765036894*^9}, {
   3.940170843905164*^9, 3.940170859410887*^9}, {3.940170975208086*^9, 
   3.940171026058804*^9}, {3.940171083042542*^9, 3.940171098916916*^9}, {
   3.9401712130708714`*^9, 3.940171271350531*^9}, {3.940171329716057*^9, 
   3.940171395471653*^9}, 3.940171579685006*^9, 3.940171613191429*^9, 
   3.9401716509482594`*^9, {3.940171874995193*^9, 3.940171875816032*^9}, {
   3.940171933092993*^9, 3.940171933534774*^9}, {3.940171984361697*^9, 
   3.940171995694738*^9}, {3.940172084140291*^9, 3.940172094929928*^9}, 
   3.940172145329873*^9, {3.940172184545978*^9, 3.940172216696382*^9}, {
   3.940176150294581*^9, 3.940176164025248*^9}, {3.940176211702076*^9, 
   3.940176251202181*^9}, {3.940176511872423*^9, 3.9401765575507107`*^9}, {
   3.940176631089322*^9, 3.94017663834762*^9}, {3.9401774049328413`*^9, 
   3.9401774200966253`*^9}, {3.940177467947701*^9, 3.940177602661235*^9}, {
   3.940177684042624*^9, 3.940177708780077*^9}, {3.9406790039292192`*^9, 
   3.940679006580011*^9}, {3.9406793566412573`*^9, 3.940679376718772*^9}, {
   3.941124248499762*^9, 3.941124289050241*^9}, 3.941124321506427*^9, {
   3.941125044408486*^9, 3.941125044605544*^9}, {3.9411250871927557`*^9, 
   3.941125134256606*^9}},
 CellLabel->
  "In[164]:=",ExpressionUUID->"8f18c12d-dd7f-4adf-bf36-7dd7782583e3"],

Cell[BoxData[
 RowBox[{
  RowBox[{"copperNames", "=", 
   RowBox[{"{", 
    RowBox[{
    "\"\<COPPER 1\>\"", ",", "\"\<COPPER 4\>\"", ",", "\"\<COPPER 14\>\"", 
     ",", "\"\<COPPER 54\>\"", ",", "\"\<COPPER 104\>\"", ",", 
     "\"\<COPPER 179\>\"", ",", "\"\<COPPER 254\>\""}], "}"}]}], 
  ";"}]], "Input",
 CellChangeTimes->{{3.940037576890325*^9, 3.9400375827670927`*^9}, {
   3.940037623808468*^9, 3.940037820091489*^9}, {3.940037901224875*^9, 
   3.940037920052112*^9}, {3.940038017720663*^9, 3.9400382051825123`*^9}, {
   3.940038295509193*^9, 3.9400383320522633`*^9}, {3.9400384057682056`*^9, 
   3.940038407172224*^9}, {3.9400384408221617`*^9, 3.940038463246393*^9}, {
   3.940038526727879*^9, 3.940038551000209*^9}, {3.940038600683213*^9, 
   3.940038601985058*^9}, {3.9400386320013533`*^9, 3.940038713477633*^9}, {
   3.940038815736082*^9, 3.940038870710004*^9}, {3.940038961291279*^9, 
   3.940038975684216*^9}, {3.940039038932872*^9, 3.940039397344391*^9}, {
   3.940039481300778*^9, 3.94003961151783*^9}, {3.940039669468914*^9, 
   3.940039752327365*^9}, {3.9400397969974613`*^9, 3.940039872052266*^9}, {
   3.9400399082168694`*^9, 3.94004006241615*^9}, {3.940040133061595*^9, 
   3.940040133566317*^9}, {3.9400402422835217`*^9, 3.940040319367983*^9}, {
   3.9400403862995853`*^9, 3.9400405409737167`*^9}, {3.940041069538252*^9, 
   3.940041139463223*^9}, {3.940041299459222*^9, 3.94004136234022*^9}, {
   3.940041396199473*^9, 3.940041539165228*^9}, {3.940041589643145*^9, 
   3.94004160990979*^9}, {3.940041762816914*^9, 3.940041765036894*^9}, {
   3.940170843905164*^9, 3.940170859410887*^9}, {3.940170975208086*^9, 
   3.940171026058804*^9}, {3.940171083042542*^9, 3.940171098916916*^9}, {
   3.9401712130708714`*^9, 3.940171271350531*^9}, {3.940171329716057*^9, 
   3.940171395471653*^9}, 3.940171579685006*^9, 3.940171613191429*^9, 
   3.9401716509482594`*^9, {3.940171874995193*^9, 3.940171875816032*^9}, {
   3.940171933092993*^9, 3.940171933534774*^9}, {3.940171984361697*^9, 
   3.940171995694738*^9}, {3.940172084140291*^9, 3.940172094929928*^9}, 
   3.940172145329873*^9, {3.940172184545978*^9, 3.940172216696382*^9}, {
   3.940176150294581*^9, 3.940176164025248*^9}, {3.940176211702076*^9, 
   3.940176251202181*^9}, {3.940176511872423*^9, 3.9401765575507107`*^9}, {
   3.940176631089322*^9, 3.94017663834762*^9}, {3.9401774049328413`*^9, 
   3.9401774200966253`*^9}, {3.940177467947701*^9, 3.940177602661235*^9}, {
   3.940177684042624*^9, 3.940177708780077*^9}, {3.9406790039292192`*^9, 
   3.940679006580011*^9}, {3.9406793566412573`*^9, 3.940679376718772*^9}, {
   3.941124248499762*^9, 3.941124289050241*^9}, 3.941124321506427*^9, {
   3.941125044408486*^9, 3.941125044605544*^9}, {3.9411250871927557`*^9, 
   3.941125131582192*^9}, 3.9411258309465647`*^9},
 CellLabel->
  "In[165]:=",ExpressionUUID->"a754c5da-3a60-4889-a491-5830c755a4a9"]
}, Open  ]],

Cell[CellGroupData[{

Cell["System over COPPER (1 to 254)", "Subsection",
 CellChangeTimes->{{3.940037576890325*^9, 3.9400375827670927`*^9}, {
   3.940037623808468*^9, 3.940037820091489*^9}, {3.940037901224875*^9, 
   3.940037920052112*^9}, {3.940038017720663*^9, 3.9400382051825123`*^9}, {
   3.940038295509193*^9, 3.9400383320522633`*^9}, {3.9400384057682056`*^9, 
   3.940038407172224*^9}, {3.9400384408221617`*^9, 3.940038463246393*^9}, {
   3.940038526727879*^9, 3.940038551000209*^9}, {3.940038600683213*^9, 
   3.940038601985058*^9}, {3.9400386320013533`*^9, 3.940038713477633*^9}, {
   3.940038815736082*^9, 3.940038870710004*^9}, {3.940038961291279*^9, 
   3.940038975684216*^9}, {3.940039038932872*^9, 3.940039397344391*^9}, {
   3.940039481300778*^9, 3.94003961151783*^9}, {3.940039669468914*^9, 
   3.940039752327365*^9}, {3.9400397969974613`*^9, 3.940039872052266*^9}, {
   3.9400399082168694`*^9, 3.94004006241615*^9}, {3.940040133061595*^9, 
   3.940040133566317*^9}, {3.9400402422835217`*^9, 3.940040319367983*^9}, {
   3.9400403862995853`*^9, 3.9400405409737167`*^9}, {3.940041069538252*^9, 
   3.940041139463223*^9}, {3.940041299459222*^9, 3.94004136234022*^9}, {
   3.940041396199473*^9, 3.940041539165228*^9}, {3.940041589643145*^9, 
   3.94004160990979*^9}, {3.940041762816914*^9, 3.940041765036894*^9}, {
   3.940170843905164*^9, 3.940170859410887*^9}, {3.940170975208086*^9, 
   3.940171026058804*^9}, {3.940171083042542*^9, 3.940171098916916*^9}, {
   3.9401712130708714`*^9, 3.940171271350531*^9}, {3.940171329716057*^9, 
   3.940171395471653*^9}, 3.940171579685006*^9, 3.940171613191429*^9, 
   3.9401716509482594`*^9, {3.940171874995193*^9, 3.940171875816032*^9}, {
   3.940171933092993*^9, 3.940171933534774*^9}, {3.940171984361697*^9, 
   3.940171995694738*^9}, {3.940172084140291*^9, 3.940172094929928*^9}, 
   3.940172145329873*^9, {3.940172184545978*^9, 3.940172216696382*^9}, {
   3.940176150294581*^9, 3.940176164025248*^9}, {3.940176211702076*^9, 
   3.940176251202181*^9}, {3.940176511872423*^9, 3.9401765575507107`*^9}, {
   3.940176631089322*^9, 3.94017663834762*^9}, {3.9401774049328413`*^9, 
   3.9401774200966253`*^9}, {3.940177467947701*^9, 3.940177602661235*^9}, {
   3.940177684042624*^9, 3.940177708780077*^9}, {3.9406790039292192`*^9, 
   3.940679006580011*^9}, {3.9406793566412573`*^9, 3.940679376718772*^9}, {
   3.941124248499762*^9, 3.941124289050241*^9}, {3.941124329866272*^9, 
   3.941124344917835*^9}},ExpressionUUID->"929c6048-5546-42b7-932a-\
203abe184458"],

Cell[BoxData[{
 RowBox[{
  RowBox[{"initialPlots", "=", 
   RowBox[{"Table", "[", 
    RowBox[{
     RowBox[{"Table", "[", 
      RowBox[{
       RowBox[{"{", 
        RowBox[{"i", ",", 
         RowBox[{"initialValuesList", "[", 
          RowBox[{"[", 
           RowBox[{"i", ",", "k"}], "]"}], "]"}]}], "}"}], ",", 
       RowBox[{"{", 
        RowBox[{"i", ",", "1", ",", "254"}], "}"}]}], "]"}], ",", 
     RowBox[{"{", 
      RowBox[{"k", ",", "1", ",", 
       RowBox[{"Length", "[", "initialConditions", "]"}]}], "}"}]}], "]"}]}], 
  ";"}], "\[IndentingNewLine]", 
 RowBox[{
  RowBox[{"Dimensions", "[", "initialPlots", "]"}], 
  ";"}], "\[IndentingNewLine]", 
 RowBox[{
  RowBox[{
   RowBox[{"initialPlots", "[", 
    RowBox[{"[", 
     RowBox[{"All", ",", "2", ",", "2"}], "]"}], "]"}], "[", 
   RowBox[{"[", "6", "]"}], "]"}], ";"}], "\[IndentingNewLine]", 
 RowBox[{
  RowBox[{
   RowBox[{"initialPlots", "[", 
    RowBox[{"[", 
     RowBox[{"All", ",", "254", ",", "2"}], "]"}], "]"}], "[", 
   RowBox[{"[", "6", "]"}], "]"}], ";"}]}], "Input",
 CellChangeTimes->{{3.940037576890325*^9, 3.9400375827670927`*^9}, {
   3.940037623808468*^9, 3.940037820091489*^9}, {3.940037901224875*^9, 
   3.940037920052112*^9}, {3.940038017720663*^9, 3.9400382051825123`*^9}, {
   3.940038295509193*^9, 3.9400383320522633`*^9}, {3.9400384057682056`*^9, 
   3.940038407172224*^9}, {3.9400384408221617`*^9, 3.940038463246393*^9}, {
   3.940038526727879*^9, 3.940038551000209*^9}, {3.940038600683213*^9, 
   3.940038601985058*^9}, {3.9400386320013533`*^9, 3.940038713477633*^9}, {
   3.940038815736082*^9, 3.940038870710004*^9}, {3.940038961291279*^9, 
   3.940038975684216*^9}, {3.940039038932872*^9, 3.940039397344391*^9}, {
   3.940039481300778*^9, 3.94003961151783*^9}, {3.940039669468914*^9, 
   3.940039752327365*^9}, {3.9400397969974613`*^9, 3.940039872052266*^9}, {
   3.9400399082168694`*^9, 3.94004006241615*^9}, {3.940040133061595*^9, 
   3.940040133566317*^9}, {3.9400402422835217`*^9, 3.940040319367983*^9}, {
   3.9400403862995853`*^9, 3.9400405409737167`*^9}, {3.940041069538252*^9, 
   3.940041139463223*^9}, {3.940041299459222*^9, 3.94004136234022*^9}, {
   3.940041396199473*^9, 3.940041539165228*^9}, {3.940041589643145*^9, 
   3.94004160990979*^9}, {3.940041762816914*^9, 3.940041765036894*^9}, {
   3.940170843905164*^9, 3.940170859410887*^9}, {3.940170975208086*^9, 
   3.940171026058804*^9}, {3.940171083042542*^9, 3.940171098916916*^9}, {
   3.9401712130708714`*^9, 3.940171271350531*^9}, {3.940171329716057*^9, 
   3.940171395471653*^9}, 3.940171579685006*^9, 3.940171613191429*^9, 
   3.9401716509482594`*^9, {3.940171874995193*^9, 3.940171875816032*^9}, {
   3.940171933092993*^9, 3.940171933534774*^9}, {3.940171984361697*^9, 
   3.940171995694738*^9}, {3.940172084140291*^9, 3.940172094929928*^9}, 
   3.940172145329873*^9, {3.940172184545978*^9, 3.940172216696382*^9}, {
   3.940176150294581*^9, 3.940176164025248*^9}, {3.940176211702076*^9, 
   3.940176251202181*^9}, {3.940176511872423*^9, 3.9401765575507107`*^9}, {
   3.940176631089322*^9, 3.94017663834762*^9}, {3.9401774049328413`*^9, 
   3.9401774200966253`*^9}, {3.940177467947701*^9, 3.940177602661235*^9}, {
   3.940177684042624*^9, 3.940177708780077*^9}, {3.9406790039292192`*^9, 
   3.940679006580011*^9}, {3.9406793566412573`*^9, 3.940679376718772*^9}, {
   3.941124248499762*^9, 3.941124289050241*^9}, {3.941124329866272*^9, 
   3.941124349525141*^9}, {3.941124384158881*^9, 3.9411244178064537`*^9}, {
   3.941125097298183*^9, 3.941125099276223*^9}, {3.942836430834381*^9, 
   3.942836492829185*^9}, 3.942836638238324*^9, 3.943567420745768*^9, 
   3.946023251517023*^9, 3.946023694042057*^9, {3.9460237267535267`*^9, 
   3.9460237298976307`*^9}, 3.9460240447415543`*^9, {3.946053837628324*^9, 
   3.9460538391027946`*^9}, 3.946054188442051*^9, {3.947695047803153*^9, 
   3.947695049000506*^9}, {3.950802754281061*^9, 3.950802804537034*^9}, {
   3.950802861195209*^9, 3.950802876784446*^9}, {3.950802910416621*^9, 
   3.950802936854063*^9}, {3.950802998118329*^9, 3.95080300404032*^9}, {
   3.9508820104659767`*^9, 3.950882012491807*^9}},
 CellLabel->
  "In[166]:=",ExpressionUUID->"ce0d8f33-cb49-4ed4-ba19-d9b85aeb2e48"],

Cell[CellGroupData[{

Cell[BoxData[
 RowBox[{"copperPlot", "=", 
  RowBox[{"ListLinePlot", "[", 
   RowBox[{"initialPlots", ",", 
    RowBox[{"PlotLegends", "->", "componentNames"}], ",", 
    RowBox[{"PlotStyle", "->", "Thick"}], ",", 
    RowBox[{"AxesLabel", "->", 
     RowBox[{"{", 
      RowBox[{"\"\<i (Iteration)\>\"", ",", "\"\<Initial Value\>\""}], 
      "}"}]}], ",", 
    RowBox[{
    "PlotLabel", "->", 
     "\"\<Initial Values of Components over Iterations\>\""}], ",", 
    RowBox[{"PlotRange", "->", 
     RowBox[{"{", 
      RowBox[{
       RowBox[{"{", 
        RowBox[{"Automatic", ",", "Automatic"}], "}"}], ",", 
       RowBox[{"{", 
        RowBox[{"0", ",", "6"}], "}"}]}], "}"}]}], ",", 
    RowBox[{"ImageSize", "->", 
     RowBox[{"{", 
      RowBox[{"Automatic", ",", "500"}], "}"}]}]}], "]"}]}]], "Input",
 CellChangeTimes->{{3.940037576890325*^9, 3.9400375827670927`*^9}, {
   3.940037623808468*^9, 3.940037820091489*^9}, {3.940037901224875*^9, 
   3.940037920052112*^9}, {3.940038017720663*^9, 3.9400382051825123`*^9}, {
   3.940038295509193*^9, 3.9400383320522633`*^9}, {3.9400384057682056`*^9, 
   3.940038407172224*^9}, {3.9400384408221617`*^9, 3.940038463246393*^9}, {
   3.940038526727879*^9, 3.940038551000209*^9}, {3.940038600683213*^9, 
   3.940038601985058*^9}, {3.9400386320013533`*^9, 3.940038713477633*^9}, {
   3.940038815736082*^9, 3.940038870710004*^9}, {3.940038961291279*^9, 
   3.940038975684216*^9}, {3.940039038932872*^9, 3.940039397344391*^9}, {
   3.940039481300778*^9, 3.94003961151783*^9}, {3.940039669468914*^9, 
   3.940039752327365*^9}, {3.9400397969974613`*^9, 3.940039872052266*^9}, {
   3.9400399082168694`*^9, 3.94004006241615*^9}, {3.940040133061595*^9, 
   3.940040133566317*^9}, {3.9400402422835217`*^9, 3.940040319367983*^9}, {
   3.9400403862995853`*^9, 3.9400405409737167`*^9}, {3.940041069538252*^9, 
   3.940041139463223*^9}, {3.940041299459222*^9, 3.94004136234022*^9}, {
   3.940041396199473*^9, 3.940041539165228*^9}, {3.940041589643145*^9, 
   3.94004160990979*^9}, {3.940041762816914*^9, 3.940041765036894*^9}, {
   3.940170843905164*^9, 3.940170859410887*^9}, {3.940170975208086*^9, 
   3.940171026058804*^9}, {3.940171083042542*^9, 3.940171098916916*^9}, {
   3.9401712130708714`*^9, 3.940171271350531*^9}, {3.940171329716057*^9, 
   3.940171395471653*^9}, 3.940171579685006*^9, 3.940171613191429*^9, 
   3.9401716509482594`*^9, {3.940171874995193*^9, 3.940171875816032*^9}, {
   3.940171933092993*^9, 3.940171933534774*^9}, {3.940171984361697*^9, 
   3.940171995694738*^9}, {3.940172084140291*^9, 3.940172094929928*^9}, 
   3.940172145329873*^9, {3.940172184545978*^9, 3.940172216696382*^9}, {
   3.940176150294581*^9, 3.940176164025248*^9}, {3.940176211702076*^9, 
   3.940176251202181*^9}, {3.940176511872423*^9, 3.9401765575507107`*^9}, {
   3.940176631089322*^9, 3.94017663834762*^9}, {3.9401774049328413`*^9, 
   3.9401774200966253`*^9}, {3.940177467947701*^9, 3.940177602661235*^9}, {
   3.940177684042624*^9, 3.940177708780077*^9}, {3.9406790039292192`*^9, 
   3.940679006580011*^9}, {3.9406793566412573`*^9, 3.940679376718772*^9}, {
   3.941124248499762*^9, 3.941124289050241*^9}, {3.941124329866272*^9, 
   3.941124349525141*^9}, {3.941124384158881*^9, 3.941124418201601*^9}, {
   3.941126484855276*^9, 3.9411265185453043`*^9}, 3.942836438473298*^9, 
   3.9435660220091887`*^9, {3.946023268533352*^9, 3.9460232771173153`*^9}, 
   3.946023708158209*^9, 3.9460264364427023`*^9, {3.946054209172557*^9, 
   3.94605421375171*^9}, {3.947694910877013*^9, 3.947694919607402*^9}, 
   3.947694954143099*^9, {3.947946387209203*^9, 3.947946388124587*^9}, {
   3.9507991031021748`*^9, 3.9507991246777143`*^9}, 3.9508027289691887`*^9},
 CellLabel->
  "In[170]:=",ExpressionUUID->"bae71f84-68eb-4939-b706-3f1d4e51a3bf"],

Cell[BoxData[
 TemplateBox[{
   GraphicsBox[{{}, {{{}, {}, {
        Hue[0.67, 0.6, 0.6], 
        Directive[
         PointSize[
          NCache[
           Rational[1, 180], 0.005555555555555556]], 
         RGBColor[0.368417, 0.506779, 0.709798], 
         AbsoluteThickness[1.6], 
         Thickness[Large]], 
        LineBox[CompressedData["
1:eJw1zQs4lIkex/FJKSEhy4pFigrJliJifoUIZRi5DjOGYYxh0ibhuKQt6Sqk
1dnSbaNE90gRqw6VcqutlEttSJF0UUvldJ7z/ud55pnn+/7n935mCGVeIjkW
i/Xt+/d/v///vGW7W2UuE3R3sZkHSJTLa7pnR62AxTvrrW5cbGNaFdZBLQsT
Xz9iWgO6+RXsLC3qHyEMeJp/+veHTOvi8p9ZybvcqA2g1BX7MUCN2hBz5G6x
tbv/YnoWzMy1Hr2roTbGX2PrvNX+oJ6DtvDmxJKd1CYYe7hR/d/x1GYwf/G4
RUlEbY56jXuG0d7UFlDIDXnIdaL+GRkvxGdlVtQLEDAgz91sQr0QupUzRoP1
qC3hcKap86k69SKkJDuc7ZhEvRg3PmTddvv6gGkrgLft7dT31NZwabrNnd5H
vQRj/IROXie1DX7pm1Z65wG1LYLatxfwGqiXwsNNZ9KkWmo7jJh9ltReobbH
usRozx1nqdnIuOn1o38hNaDxQ9z92YeYTgNGeIut3ufSfRkM4lQSynbQfRmG
BX3Osel0Xw5r0YHynxLovhxXn9fZVMjo7gDZHw92O4bT3QF/f5NWVvDo7ojz
FWtUdbh0d8Ty9ULlsJV0d8KUbHtpLpvuTlCt+ahTvIjuK7CLrbGo0JTuKxCl
6TSaMYPuzhhK8HvsrkV3ZwR+LAj+qEx3F7y8tnfpJjm6u8Cz4ITj20/3mftK
OG0Uhy8fYDptJVoqi0rin9PdFf7Gj5D1kO6uGH8ngb+zge5uUFIqEUhr6O6G
/etun7O4THd39BxUffD4FN3d4XQoWCAuoPsqZGmPjD7NofsqlO3lh1hvo/tq
tD7RCUj6F91XY+FQSdWJtXT3gMKxtXFXw+juAVbDjtgKP7pz8PF1/7nj7kyD
g5jpzkgC/Z8DWeB0C7Yl09UcmCT9eXBoNu09ITywqyRHh/ae+DWlbbvxVNp7
olmBHVEsR3tPBJ+6nDBzuJXZe2G3++Ove/qYhhc4KdMXvnvKdJoX9pmo8dya
mK72wq3LdZW/19Kei9nbNAp6L9Oei+cvR5znnaI9FyaaGuNkB2nPxehq1rTS
LNp7o6i28+brzbT3hsW7FsHceNp7QyU0fa5YQntvbEFJ6Mkg2q8BN7uK84ZD
+zXoqRDPt3ak/RocebjCdpsV7deAVbD5dKcJ7X2wL25LGVuP9j64b1Ow86Qa
7X2QmnfTV0+e9j5Id3RBwecWZu8LD9c94nn9TMMXnPVPBm51Mp3mC38zxZdx
rUxX+2JMnRe5oI72fmgQ2aewrtLeD8m1mvOeldLeD5V+ahseHKW9Hz4rDnl1
5NHeH+Oan13+sp32/vi50X33z6m098cOaWlV8i+098da/Rjj5xG0D0Cvavnv
fB7tA/A53W9omEP7AKSq5PcXOdE+AOMr9D022NA+ENnvG5v582kfCM2jJUbh
s2gfiBz8+T5Tm/aBkM2e0H5HhfY8NC1GotkE2vPQ8kyed/qfZmbPg2/zPkX3
QaareVg9t1VeuZtpVhDyT1nd7G9jGkHov3S77E0T7YMwMVDHUb2O9kF4lmVX
71tJ+2BsKrydf/0C7YPhq94t73qK9sF4lMP2/HSY9sFI7Z1dXref9nws7smN
ubqb9ny4m1gfbtlCez7GvHPWTkmmPR+/XVEdjVpPewHOHNHnvoli2kCAhlfc
X3ND6X0CrNHNzA4OZFogwNRihUR3Lr1fgIiNF+YHuzF9WID9IeZHchzIE2Bp
idqlflumuwR4Y63jFmlJfgjsEbp08jzyQ6CflRPYYER+CDKaDeLO65EfghtD
WzyuapEfgidWm4p7VMkPgcqol6OlIvkhcDr+tfHYePK/eze2jll+bWJ8IZap
L0ntHWbaQIhUrd7hirdMQ4jX880Vz7xiWiBER+0Vv9oXTKcJId2zNeVTB9OH
hSjONdJwe8x0tRAGhd9KK1uZ7hLiUXD2s9X3yA9FvclV22/15Iciaf2A651a
8kNxbP+GA5eqyA9F9daKC9eukB+KbOW1el0XyQ9FRswTgf5Z8kOhKZvESiwm
PxSiTV9SB0+QH4YU/eHQ1KPkh2GmRZ753EPkh2FzgqawP5/8MEwYik+r30d+
GFjfzihV7iU/DKKi1i23dpEfhj17ETuQSX4YOG21nDlbyRfBqKmqMCGdfBGQ
u3KkK4V8EWZlce8GJZH//X6/5sRgPPki/JWwY0reevJF2DbUmsmJJV+EU4Lx
f+jFkC8CS729b0xCfjicv+a8eB9BfjjKstsNR8LID0dspZylupD8cNgYDxbZ
8skPh2G/vcYGHvnheFfnqljjT3447h1bMEPXl/xwBD7sebvVm/wIjLAspo3z
Ij8CvD2XZm73ID8Ckp/GV89YRX4EFuXtzKhzJT8CQu45nSQX8iNgOqdKf+kK
8iPQuPGNtaIj+d/vkVKV7mXki1HowFnZwCZfjA9vDuVetyNfjLvPnQ9W2ZIv
xnVbQ/VbS8gXw53Td6zDinwxXE5ay48tIl8MM0nGq7mW5IvB589U5C8gPxLe
MlPdQxbkR+JZS2Zbjzn5kRh7PMBaMo/8SGhJbrrnmpIfCe78xcmf55IfifYD
mlzRHPIjEZXXk9VmTH4k7GfVj/gakS9B9vV4n/aZ5EuwtMgxSmJIvgTdapPl
xgzIl+A/Swy7D+iTLwEnWdxlp0e+BOddZ9f06pIvgZvZDz6/6ZAvgeiCm8xj
OvlRKE9jdyhrkx+FdQ7lcU1a5Echt65+8gFN8qMwqFwni/yB/CiUJTmm2GuQ
H4V2jYlTtKeRHwX+7S8fPquRHwWb13aqHarkS1GWO7qkfir5UhgJk1eXqZAv
Ra+WtmnxFPKluLLOtPSYMvlS7DNSKzusRL4Us7r1jY8qki9FV3bB08LJ5EtR
n1977ZwC+dG46HP85PVJ5EeDd9E6o3ki+dHY+MTDplee/GhkK+0oYlGnRaPz
N9/ynyaQH41yhT6O/Xjyo5HjtjBAKEd+NGbO6r6WOY78GHgXCYUXWeTHoLwx
NfLGWCPjx6A/JN7O+BvTghgkDa7X2v2F6bQYaLekN46OMH04BndV/7aX/cN0
dQxqxuTx8hPTXTFw+XFTafgw0ywZYidMjHj1gWkDGV4O+Tv/8p58GfbPWGU+
7h35Mhw6fX405y35MjSn+2WZDpIvw/zysbt1A+TL8PFv7/3i/kb2fwHbDO1q

         "]]}, {
        Hue[0.9060679774997897, 0.6, 0.6], 
        Directive[
         PointSize[
          NCache[
           Rational[1, 180], 0.005555555555555556]], 
         RGBColor[0.880722, 0.611041, 0.142051], 
         AbsoluteThickness[1.6], 
         Thickness[Large]], 
        LineBox[CompressedData["
1:eJw1zQtYzIkexvGsdb9Vq5NKqUW0UiQR0avonu7323SZqWlqhpVyuqwOYRXK
ps1ll2wRNmkrJcNuoZTEumXTRtGWW0hUa8NxnjPvPM8883zn93//H70wmbvw
MyUlpQ+fvv/7/f/nlaXrzlyp6uZ3loo/ULunYGaZDXs0yrRdRynfGFS0MpyD
cl9Jl7AnY9qzJfc29AwoegpW61zbnPkreyoiotZ15R1k60K9MkO8dBv7S2x7
3WBqsJ49A5Oq9i34ScTWxxJT5fg9/uzZqJAnmrm5sr/Cj8aStHBbtiF6dLZM
TLRkG2GG3Hyd/2L2PBxYW5PfMp89H6HGl3TvzmGbIKwEneb67AUosOl1e6HL
NsXo9MKmTi32QsDy1HlldbYZhrV53IlUZS/CLJefszomsBdjvKjyZvwYtjnK
zLoO6I1gL8GZ+bNu/qnEXgqf5gdqBUP9iraAho00b90gexl0m1sM7N6wlyM2
efCWziu2JZzG1Wq8fcYGuue8ranvVnQqcHGW5u3cR7yvgODShUzBA95X4FyP
qVCvlXcr+P8n9uUfzbxbYVyF/sstN3m3htFQqc2sa7xbQ70xrV/ewPtKOJdZ
a1rX8r4Sv6326pJX874KLmm1R2ae430V9ialnNlYybsNfHbKdzeU8m6DluE1
FZ8V826LHlnR+a+O826LqEcbnFYU8G6HOXVaU2wO8W4H8y75o8X7ebfHGun7
jRo5vNtj+aiQK92ZvDvAT/tIUX467w5oLHed6ryFd0dYVU7T7NzIuyOe9+z5
JSqRdyckOGwdvBfHuxO2o2TiUhnvznD0dNbeLubdGcc+lnjXhvO+GrKUv96+
DOJ9NZ52Oy4f48u7CzRly5NU3Hl3QY1/+cfRTry7YpG8e+arVYqGK4xODK2+
bMnnXeGufeLhLnNFV7vi9fLO1bYLuHdDXMi3o3oNuXfDmPixW3foc++GVxEz
7DV1uXdDXufW2/s1uHeH3codJRO/4N4dZh+ei+PHc++OHXPjd98cwb07+rpr
5NM/vlXsPVC8tTc1elDR8IDaFXFyYa+iUz0Q0JPl1PpU0dUeSNq067uRndx7
Qjh5wmuDNu490bHpvbJNM/eeSHodkBtwnXtP5Fj0G0nqufdCW/2CzetruPdC
bP59JJ3l3guna3rUUsq494K9lesvSUXce0Mrp+pCwhHuvXEuWPpu7UHuvdE+
QnWMJJd7b9yXxx0Kz+LeB5tehUoDt3Pvg6vKMn3vTdz7YHbSlQS3JO59oJo9
VtUljntftDweyneJ5d4XM8XrWz1E3PuiI15bGBjCvS/aJls/F/ty7we/vkLN
FDfu/aCa6rr3ewfu/fBHn/u4Smvu/XB4/VH1Bxbc+0MQ8Dp4khn3/qjfG5Rq
Z8y9Px5vDp6SMZt7fzgNplff1eM+AJrjxJOMtbgPQKE/9u6ezH0AlBc9f/px
AvcBqDpbnJ04ivtA/PrP51qfDeM+EIczkkfkvnuj2AdCKyD9lvkbRVcHYp5j
+LBnPYpWCoJvXPPIn7sVjSDkfG3gk9jBfRBsfusX+LVyH4Q9PhN32d3hPhg6
t3yt7a5zH4zQj+fafRu4D8bu5aNrEi9y/+l+rMW8+Dz3ITj2ZdaBvkruQ7Ar
del8x1LuQ/Dvk1k4XcR9CJ5O6BhjUsi9AEXKavU1hxWtK4BB3/GSiB/4PgGM
r5X2aeYqWiCAd9Of8s7dfL8AhYfjjS7sUHSeAIc1kyRl2+gJcOLGwZ1nNim6
XYC/bwtO3EihH4p+C52bHzbQD8X0jNnKiKMfCruz96NzZPRDkXKt/tGHaPqh
SK49nZAsoh+KdddadSaG0Q9FTNK7q2VB9EPh8+ibtbF+9MNQJz0+sMSLfhjS
DE7bTHWjH4YjYiUrFWf6YUj/3qxBw55+GDSeJJ5ZuIp+GMy6sh9HrKAfBosU
dePCZfTDsCIxN3jInH44cmyu2USY0Q+HSXFj+X0T+uFQ36G3TmJM/9Pzy5Qd
xhrSD8erE6Ufz86mHw7vKwa+KTPph2Mo8bKa25f0wzHq0OK/F06jHwEv5+Ka
OVPpR6Bx0si5Jhr0I5Cs0jtg9y/6Eagw1Lwv+4J+BGzPOuw/qkw/AkLDXV3P
J9CPwBMXz2SrcfQjcHTZd5MLR9MXwrW1I1JzJH0hvlDNM/phOH0hKteN0TMc
Rl8I91yvgYYPfQpfiMW9v4vXDyk6T4htzm/nGb1TdLUQjvdSR7wZUHS7EEpX
M/Lq3ipaSYSvjv8gP9KnaF0RihfKlXf3KhoiXFfZ5P/tS0ULRHg53tgzo4e+
CA0LS6v2PaMvQucZuW3ZE/oitKfXy+920xdh0sDc2yO76EciUHWGKzrpR2Ll
tOsvNz+kH4mmAdu4G+30I6G1If/Q7Af0I2E69m/T7W30IyFaFTX4upV+JKwu
ap8S3qMfiZv6PtM6/qAfBUhFysK79KMg3Vzu0HuHfhSeLbyYu+U2/SjsTDe6
oHeLfhQ6Ek/m1N6gH4VjJqoP1vxOPwrDq+xjpl+n/+l9KwPGtzXRF0NvQJT5
41X6YpQHFtRFNNIXoyhGkGZyhb4Yl2z+OTCygb4Y4wr+6mi/TF8Mec+Pc2rq
6IuRMOekS2EtfTG++yl/ZvYl+tFY5K62Ne0i/Whkz//eIekC/Whoe1Q4J9TQ
j0bR3ffRG6rpRyOp6fE33/xGPxqVTx6Ktv9KPxrGC6yH7TtPPxpXc23nnjxH
X4K1a5Qba+X0JZjx4YD84Vn6Eiy6V9M+nC2Q4FyYkbZBFX0J8vWDPd3P0JdA
3X5f9MZK+hK49L5YWVJBX4LFVfMaOk/Tj8Ee7RdtU9m6MZj8XhbtW04/Bmv0
yr1zy+jHwLAuKqOllH4MZlg+7tVh58VAss80LvIX+jF44dM3VFpCPwZei8QJ
w9hKsZjyefx191P0Y2GeltV7tJh+LA5KL1x5f5J+LM5LC+x82KmxyHb09ysr
oh8LZ5XMZyrs6lgYu6198fXP9GOxbcMpt+YT9KW4YxE3woKtK0WISvi7/OP0
pYiv2qM3kS2QorknOybxGH0puif5Nz0upC+FWr+jmR+7Wor+OrP9jUfpS9HU
4/Tckq0kw8DU6boVR+jLsD3spIERGzIc9bV4X1hAX4Ys/8TM6exUGRxaou7k
5dP/tK8KujSNXS1D5mUl97yf+iz/C3v4Jfc=
         "]]}, {
        Hue[0.1421359549995791, 0.6, 0.6], 
        Directive[
         PointSize[
          NCache[
           Rational[1, 180], 0.005555555555555556]], 
         RGBColor[0.560181, 0.691569, 0.194885], 
         AbsoluteThickness[1.6], 
         Thickness[Large]], 
        LineBox[CompressedData["
1:eJw10ntUzPkfx/EhpSQbQq6NQolKERL16qZa3dP9Ns3UTLepbBa7whezWLG7
6eTSuoSlFKvWWmqVrzYikXRTtHJbVLqgUlQ/v+P9mXPmzHnMa97f5z8zU5zg
FTlcIBAMfn7///PLq9N6zYpR9ScTlUBfQG245/r/MoeRVaFolc6e0i0ga6LA
YrSN+9fMWtBZvnacedqQ9Rdr44h1wQun6kHyNKQEuI49Z80shHbp8QG78gGy
Lqo2eX+nGsM8C1qLk7snTWaeg7FJfu0bqz+RDbBetC0saT+zIcq0TcariJjn
Y7u4ZmKJMbMx5g4bupI6jHkBXn3V6JNZ/5FsiusjDT855jGbwarBdLZyCvNC
5P1S1ymXMS/C0V9u9c1zYDbHhv6tDb16zIsh2XG7MV2JeQkeHTbaVv2sn7wU
Nyrazv9QymyB4ZZqZjtPMS/DsjSlM5d2MFvipexQTr+MeTnuPVkzfokz8wrc
KypK9jVktoLKyjN37NWZrZGfnvK0o7WPDIiVLR0cK8gcEOmo/M7yLNttEHD6
oBGfwnYbxLVdX10Ww3ZbtPSvK3NwZrst3l38qXyBPtvt4GaZs3bzCLbb4Uxv
x5HZTz7Qbo8FK2yqpxeROXvc4W1dwg6y3QFc581nT79huwN+ljiNO+HC9pV4
O6P/9f7ZbF8JTYsErSsDvbQ7wkonoGp0LZlzhJKbd48il+1OUDfd2iHcynYn
KG7V800+bHeGeVT7yIK5bHdGfvuiwbxPPbR/jXXBiRtL75K5r2FyQPTh7TG2
r4JOcVLq8kS2r8I1Y7naCWu2u6B+7svbs8aw3QWmOw903HjYTbsrtr3D0pRs
MueKjCWW2t+uZbsbKqWb83dZs90N/coz6srV2O6OjFO6qjbV72l3x7me/A1d
v5IFHqgcu17lmYQMD8hSrCynz2O/98CsR387ZXe9+2LeA/kqiSP2XiILPLFu
Te7TmmQyPFF2MKvzRxsy5wnnhkt3/lJm956YOibtpPTWW7r3gml24fRTe8jw
QmW+imizO5nzQnCR6NPgWDLvBevrhS8X1nTRvTfMgz3jDfeT4Y0Xc1fpd/qR
OW/kTCx/uW8ymfeGQ5ziovBhJ92vhvvMwctZh8lYjaN2ySaLQ8ncalROvxPc
qEPmV+PP9OH99v900L0PWmMkcRaOZPigYNW/Wr/fbqd7H5int6cVe5B5H1ie
S1ffUfeG7n0hK9+krBNChi8qFQ6BJ5+30b0vjkXqTpkvJ/O+qKkesb6qp5Xu
/eCjLsnL2UqGH7rrbgvuapA5PzzSCN7r8WsL3fthafZ8v5WGZIE/Djy6aVxS
+Jru/dGS/deZWhcy5499jhOmpDa/ont/qB/y2KW0jiwIQFbQ09+XaZDx2WYT
Ptiefkn3AbjIX96kb0PmA+D6Nn/U26b/6D4QRnluM3KTyQiEcTW6AqaTuUCE
Dc1MHsG/oPtAZLwM3XI+giwIwnLdqD2h6mQE4XvnEZpafz6n+yBYvTkWUhVK
5oNgG73u7/3qZEEwDKwSEySFz+g+GLt3pFWYx5K5YKw/9BzqM8h8MH5U7Jc0
339K9yFQ1o1Tyv+RjBB8G29kvsGWzIVA/HiCeMHAE7oPgfEaPd/qArIgFI9N
FrgFbiAjFO7aJcrFS8lcKMrNuNKe/ma6D8XfRitiPxWTBWHQqtvN3VCQEYaA
ktvLXVzIXBhmfFWYrpjA7sPw+reCfRX8Y7oX4c3pu/cqA8hCEdwnDlwd6v6X
nifCTM8yZed0skiEOfNVZh1cQuZE4E9W7Wp41PTFmSKcOGRxpE9B5kWIFFbf
f25CbhZ9/ofp5e1sekT9cKiodj68u5csDMfUo1v1s0BGOBrOPz4w0P2Q+uH4
s21C/NVzZC4cmuf2GDfKyJnhuHVqW5blLDIfDrX6Cz1VTxupH44lRyx/SjlJ
Fojxi13xUj8pWShGovDltFnzyBCjPcmRf9LVQH0xvLadUOMKyZwYN4//Yduh
IGeKcd/hm8lCTzIvxmHn95lKOuRmMVq21XqmtD+gvgTVaZ6jzlwlCyVQMxgx
xn0fGRKs9g1TTpSSRRLcS378adCSzElw971SRMc4cqYEm9+PH23eWk99CRyH
/TWntJTcLMEGqcg+9RhZEAG/siyv1I1kYQSMtq/JKPAnIwKP9cYUDy0miyKw
9zAuBUwkcxGIrjGvLeqpo34EjocnFuo+IPMRuC7NDdxSSG6OQGfVpQ/lR8iC
SJRU+cwa2EoWRuL2R43LGjIyImHZNKr+vQtZFInnJd0tOQvJXCQmt9UfN5jK
+pG48P2wNqkS60eiWN7bF9pWS/1I3OCjl42qIwukkMaY+Yt5slCK3uGhS8Nz
yZBiWqPVB8EBskgKi1u7Wy23kzkpJk1TZIxOJGdKUelizMtDyLwUcyf+5BS4
ivWlcHrQ7XbHgvVl4P4JmVZiwPoy3Owum71Im/VlKPqYN0pHlfVlOF+Skrb5
Qw31ZTD46Jzn9pqcKcOxGx3rUhrJvAwik4W6phXkZhkOjdTXXF5MFkQh/L9O
PjuPLIzCHqvdtUknyYiCndaeMRn7yaIouHkrr9LezfpReOgetLN1E+tHQU+2
6JHmN6wfhfYxcZt+kLJ+FKrbNQtWBrF+NB6KYns8PVg/Gh0XNC7+5sD60ahM
aEtZbsn60WgM32IwyZT1o2F4rMXVTJ/1oyH/zqQmZTrrR6P0XUTWTC3Wj0b1
td4bXaNYPwZDq7rs+4exfgy2Bzk4WPRVUz8GC3vmDJztJItioNwn/sP7FZmL
QWjYtcJ5zeTMGHAOcRsXPiDzMXh+OTgq+h65OQZTBiqUKm6SBbHoCsprCrhG
FsbC9I5J2thC1o9Fzut5d7v+YP1YSO3+se/LZf1YnL3XdHnOKdaPxW8LrvRu
OMr6sbifldLQfoD1Y7F52iB2prJ+HLZeeDHFJoX14zDjek3I1B9YPw4dw6+p
TdjC+nHItc3RN/qO9eNw/JX9LXES68ehbnKW6kU568fhtaJvpF4U68ehqMWw
K1fM+nL8fOR0t1sI68vRx2u4qfuzvhy9vu8smr1YXw7/wxlDFa6sL8czs8ut
95xYX44NyeaerXasL4fBvJ5dU61ZXw5b18wu0TLWj4fqQmlHoTnrx+NE0v1W
A1PWj8eL7nSfnPmsH4+5NX6ZVgasH4/a4TvtX+ixfjy2XTG6ekSH9eOhlH0j
VTaV9T/fbxxvazuJ9RMQGNwdYDSe9RPQpFgpM/iK9RNgqrj40Uyd9RPwoPT4
WZeRrJ+ANwl9475VYv0EKHK0b+cO3ad+ArQbz6zt/Hjf+n86pQY5
         "]]}, {
        Hue[0.37820393249936934`, 0.6, 0.6], 
        Directive[
         PointSize[
          NCache[
           Rational[1, 180], 0.005555555555555556]], 
         RGBColor[0.922526, 0.385626, 0.209179], 
         AbsoluteThickness[1.6], 
         Thickness[Large]], 
        LineBox[CompressedData["
1:eJw9l3lUlGUfhgdFAXEBCcVYHBRlM7aCEkluY0f2fRiWgZlhhm1wQRERHUQK
RMJCMEkSTRNwIyRUUBwSzQXEJFMjZYxNhNxIhA+Tr+/0/D7O4XAubq65+GPe
933GOD4tSDyFw+G8/ef7fz///Xru3OkbrxWxvNWZ/QKtB8wyU68pGKvj0Pve
pRdK7zDWQjZ3rvkt64eM38EuK2tldvUjxnpYUTSetzu4h7EBdiy3barP7mXM
hZ/I3VGX38d4EcQbJ9dbqPUzNsEMzfZz3V8QLwVHWuymNm2AsRkOd73RVpEQ
W2DPxsrthueJl8FodZlfvNpjxlZ48baq7G9vYhvopJqY7MontsVdz7oBtxZi
O8Rb6+jojxK/j0LZsZqfTAcZfwDuoJvKozBie+yOsXDoziV2wK28PlWTU8Qf
IkZ1bvPkPeKPUPh3xWi9yhPGyzHYnu2TZU7sCN+IxpycAOIV4H2jrv9sI7ET
PLK6DvbtJ/4Yus73KnN+JF6Jpd2hyV0DxM7waTA/rzZriDHgv6TnAz07xnKg
bFtYq3447atwz7Vu3GgL7avwfvFiz2UHaf8EuT+ZrvS5Qvsn6Hd8U5c3RLsL
Jlr1hh9oDbPdBS+zV56PcGDMccXkr6EVY3zaXeE1w+BKcw7tbjBaucbp2FHa
3bCvdLj3fDvt7igX83a/GKHdHdrDa9Xc3/2T7R4IvRGj2wDGcg88HXP8wklC
uydGrg4ldBbR7omkHQUH1tfT7gWjy0WJul20e6FQ9RW3VuUp271hINgc7mjG
WO4NvbuzH1T70b4a5QlVV0fSaV8N51p5zsyvafdBRcOvVwcUtPvA28OldVM/
7b7YKT2uXqf5jO2+0JylPJJnw5jjh7ofu+z6Qmj3w37Bpd9aNtHuj8H5nybN
3E+7P7p0rWJ/aKY9AM47f/nruJIxArAjRO/rF//cB/79+wBM6vOnm2gzVgQg
p728qo/LmBOI4MiNMisbxgjEkGWW7+hK8gNh36Xia+9LfiAaTpkU90SSHwSt
3ku8cQn5QYh6t3BhWjr5QbAqeJL/sZz8IMx5b3RLdCH5wZjeY2BxtZT8YIT/
UTU74wD5wRB6TXBEVeQHY7VD+ocFteSHIHvFuP+jM+SHoDFgZrikmfwQzH4s
vjmvlfwQBCVOOz10lfxQ9Fkf3/5HG/mh6Jp6FmMd5Iei2id4s8Vt8kNxzfSl
V0Yn+WEYN9eNfECMMMi/Xz3AJ5aHoeLi2paXP5Mfhs/Gl/gcotfnhONbZGxN
/n8/HBd7rz3yp/9PHo5urdfFgZfID4fT/Wqb9RfIj4Dy+eSrMw3kR2DPvfSv
Fp8iPwLtttygxu/Ij4BzeuB9eQX5PFjb7IncUkI+DyUnzdfV5ZPPg6X3tCXm
2eTzEOwYeb9/DfmRmP3wmt9LIfmRmO/zSVlQGPmRmOtfoTHHk/xIhKpouVgv
J5+PeSFZ7zSZk88H/7MTWxsXkM+HVu7hKnsN8vnYN3rxROJzev9H4d3yw5fl
7fT+j0Ka5oSopZqulyj0ZJcInPIYK6LQ8NGqT6cIyI+GheX3RSaO5Edj+40R
jdM65Edj+W/X+c3D7HpWROPohmuHwy7T9R2Dn/cGNRVWMEYM1i3dtjB1A90P
YhCqPvJcw5f8GOR6HulbY0J+LAI1v1lVO8HuT4hF746ajju36X4Vi6Xtql1P
qxkrYlEzf9hcPYfubwJcvmk6/l4EY64ApqWysWRrej0BFp6u8mifzlggQEe/
6oaoh3S/FUC67JesxQ2MKwU4JVnUavk5Y4UAtT+8XbQ1gbFSgLQjkq5FznT/
jkN1x80DxnqMuXGYd2nJnpwX7PmBOHzfLQ3wusFYEAfDnft6th6h500cKnYa
3DWVM66MQ21wmp0Xn7EiDmt9zLYNODBWxsHlsUP7dB16PsXjr/CIMzXP2POR
G4+BggbJr22MEY/5vkf376phLIhHxt3tJzryGcvj0WpWUHxQwrgyHkcn23+b
6sFYEY9rZ0w6Xi9lrIyHnd003lY1eh4L4btMNO+rx+w8wBXip1OZfLfrjCHE
UOWaDz89zlggxC6/N5siixnLhbgv7KhrWce4Uoh6u5fOTXQeUQgxjlce7isY
K4U4V/P2xzgunT9EyOTWZs+cTn0RZnT3GrgNs/MORNhV6m48o5OxQISJk2ef
8BoZy0WYf2dfk90hxpUiXG7savpyJ2OFCGW5LyYy1jNWihCQX5qhjKLzlBjG
Ggl6190Zc8UYPcI/a2dLfTGuQs9Ez4D6YqhZaxtuovOcXAyrKaX8gBF23qsU
Ywwnd3/TzVghxpLMXomgjbFSjO0qD/JLztH5MAGLc37/yv4oY24CBjUtnVxL
GSMBj4f48y/kMhYkIDxr862KdYzlCbDzNdTqjaN+Ah4ej9teFEj9BBza2HF3
7yrqJ2DIxuwKx476ErhZGGtcWUR9CXq7Zwj7dKgvwVpeQkUUnXcFEhQeSCww
f83Ow3IJNj9I53gPMq6U4FzSpt6mLsYKCbyzfbnZNxkrJYjmTqkqbKHztBS/
xC3I7KtnzJVCp0xRnl/FGFJ0fvkfw/X7GQukqDjeYvjtbupLET7GvTgvj/pS
PHrH3bYtk/pSpKgVnmiRUV8K64bNGa+E1E/E7pvtv4t51E9Ef7/QXtuf+omo
8XboeeVK/UQ0qXsEzV1B/URcf104JrKlfiJkt++EDptSPxH6qB/5zoj6iZAs
DBeX6FI/CRoOqR61M6mfBJcYDt5MpX4SBmUBbzdMsM8ngiS0nzzmaDDCWJ6E
kkL3hj+fMK5Mwpp67RWDfzBWJMGNV/z1rC7GyiTsLTxax+ukzzvJuG2xRdh2
gzE3GcolTvtErYyRjKyiUXfjC9RPhr5bqkSlgfrJuG/2+M3UU9RPhm+0mrZZ
FfWTcbGkrD7lIPWTEeUomLxVTv0UiFo4WiF7qJ+CTecbNV8VUT8FBsarjU5/
Rv0UWPVcyCzKoX4KljW7hOVmUT8F5bfUXpZsoH4Kpkmnf9GcRv0U9Hj3bpmS
RP1UXDpwRTVWRP1U/Fllmd0ZQ/1UTAtsdY7lUT8Vuwz8jqmEUD8VbSmyxY1+
1E/FPaPPtfK9qJ+KgjkN3Umu1E9FaV7KlHhn6sugzyt5muJIfRkmz7obFdpT
X4bc2RfmnLehvgxb0k3dJi2pL8PHKiWuIabUl2HOzet7GxdRXwa3545ttkbU
l+HGSOe6cwuonwbrqGcLA3Wpnwbp/g+Sx7Son4bBBduenZxJ/TQIilq909Wp
n4ZawRtDT1XqpyHlktosCw710zCqV9684E2v838B/lr9HA==
         "]]}, {
        Hue[0.6142719099991583, 0.6, 0.6], 
        Directive[
         PointSize[
          NCache[
           Rational[1, 180], 0.005555555555555556]], 
         RGBColor[0.528488, 0.470624, 0.701351], 
         AbsoluteThickness[1.6], 
         Thickness[Large]], 
        LineBox[CompressedData["
1:eJw11HdU04caxvGoBUqtqLiigKICLhQZRUSER9xiIOyQMJKQhBBIWC4oQpRS
y5IqylIrWoooVLbVYitooUwREL3gQKiKRdsiIjiqXu+5vzfncHK+vHl+n7+S
+eIwN+l4Fov1/uPf/97//xpySMtS6SbU9Dgw/8DfefqVR2q7mf4Uj06Jot6Y
djE9BYt1jN+Jr3YyPR3ad0sEgjnUbMwouJYweLGDaX1Yj6x7kbWH2hCv8p2K
I7dRLwBac5YJFlEb4VTvmHnsRGoTVLi7XDs60s70YvBntw7a91EvRdnitGNJ
N6hNscO2a0NHLfUKnJxteTa/knolHCwmtRUVUptj+Fn29MIT1BbIXPxdpzyD
2hJqzkbThiRqK2zcfGVxoZr6C2TvFF0Z2k1tjbpbBvKDYdSr8F44OCMiiNoG
gTt8d6YEUK9GrITt2+FNbYtH050EdlzqNTCPKwqp3UJtB11nn2L+Ouq1UIzv
NhtvS22Pt2FXOsstqB2gvzzZUL6MGtB72WA214hpNaAdY5nVrk/3dRgePuEd
P4Pu6xCj9/66kQ7dHXG9sK/4iibdHTEU0/OE8+EGc1+Pz9Lif24dY1q9Hjf+
rTq8dojuGzBqrjHz+BO6b4CfT92sJw/ovhH9DaxMw266b8SZA0+qNrTTfRMS
/6qtcW+k+ya8MbWZz6ml+2akyliilZfovhkuLbUm70rpvgU8U2urikK6b8HV
kT0Stzy6b0VAaey5niy6b8UIJ2/y9nS6b0NSoX95wdd03wbJ7Wl1g3vp7oSm
5Jup7J10d0LVXg/hylC6b0f6we4Ci0C6b8c/R1ffnsenOwerEvp2veLSnYNt
yQ/Zv2ymuzMEubp+Knu6O4OjmvHP51/Q3QVNAxmJOcvo7oI+rqBv+gK6c2GW
eLAlns00uIh40jP7jg59novotRXfL9JguoaL9D7DrJbRNmbvCvZw+LDZH0zD
FcdvzrT6so1ptSsmD/yI0mqma1zx+06hRvsZ2rvBuL1wV28G7d1wNHVe+r14
2ruhyNrbuTWE9m44pqr7qdSb9u5IcLvUnrSe9u7oWRqQzzejvTu0tNttjPVo
744mPavsp5q098AxdX9TyfB1Zu8B266821H3mVZ7YHlC79XVTUzXeMD+D82D
Ey4wzfKE4EWrdecp2nvi4dPcC+fSaO+JUqu/xqVG094T7Vo3tKKltPfCy0DP
sihX2nvhuILdt3ct7b3QOFQfmbOE9l5YLS6zbZhBe29kNQo1Ph9Pe2/4LLXI
kv3dyuy9odAYK+ruYbrGG4fFuaOy35lm8bBmZZPhlEqmwcOkqPymW3m056HF
Tp58OY32PEzrWfLsagztfVAhTI54GkR7HxxZEHlolSftfZCx6PpPhY6094Hz
bu5GrKQ9Hzx7y/QPBrTnY9q19/cHJtKejxXb3CLfvG5h9nwcuV8SY/OEaZYA
c5Y5GXx/i2kIYJN6J3JNHdNqAXTCIg6Mr6S9ABMWuPBfn6a9LzbI6u4ZHqa9
L2Kap41F76O9Lx6bcOI0ImjvC+Uq2P8mpL0fuF2SkQtc2vtBu7iVex+098Pd
zrmjtua09wNHkhTdOp/2/rAxaxFn6tLeH89+WW2aOYH2/sgqvebYOtLM7P3R
cnaipt1jplkBqPk5uqH/NtMIgE4Ar622kWl1AIYtRt26q2kfgNxZrXFLztNe
iG6NkojyPKYNhcgwfbV2RwY9T4j83Po/VV8zLRRi6mPrsNPR9HwhCjQLLuso
mc4TQjo0VlkhJE+ImV39Zoc8mH4ghGmF/ZuCLeSLUKrtc2vEjnwRNvttj40x
J1+EbD1B7ioT8kUIaeR0LdMjX4QVjzobvKaQL8IR3oDWRQ3yRbj0ytzA5W0T
44swtXZHit5zplliDEcPteoPMG0oRp+qjed2j2l8vJel51R3Mi0UQ/Crcsy7
iWm1GIP6bZ0mtUzniZGXU5y86CLTNWKk1L2N9CkhX4zLqbN6qwvID8TMkEUG
zt+RHwjzuYm7J2eSH4hHCYZffEgjPxCveH05+l+TH4j1zZoDsjjyA5Eb/pXg
3i7yA/GfCl+r+DDyAzHB/1Wxk5x8Cf42+vLDOhH5EjjazZCK+ORL4HvedeZZ
d/IlSFGJnNgc8iWYND/Q7vwm8iXQTjkzXwHyJeDmDls62ZIvwTqtS8VcK/Kl
eJnMr49eQb4U0gbe5brF5Euh1ZzcbLmQfClKzTgW1wzIl8LQuGRlFJt8KUyN
jn+6fhr5UhQfGv/eXId8KeK8x7wctMmXoWDHLYHiE/JluFov9C7/0Mj4Mmwf
dztz5lumhTJkPJ2qyBxlWi3DW3b2QvNhpvNkOLuijP34L6ZrZPihaNepyj+Z
fiCD/bf97OOPmGYF4VrHnbvH+pg2DMKEC3CuuEd+ENq5/9zo6yY/COMMWppN
bpEfhLmP6wv3dZAfhGTt+zefXyc/CHnmhjW7mskPQtPJ4nuTG8iXo8yq/PvL
v5Evxw8TlSmxteTLYbt84VSXX8mX487YvErLavLleFhyfnTJRfLl+Gb2dH/z
KvLl0LU9ELm1nPyPz4tcciWihPxgGFW/az9bTH4wDKJ61zw/S34wmuL2fLv5
DPnB4Ly2lhXnkx+MG1JHr3mnyQ9GaUb4vydPkh+Mkkm2Y8tPkB8MX+n5gYZc
8hV4P0ceEZ5NvgJOwWpbo0zyFWD17n/6Rwb5Coy7KTQrOUS+AqduSioS08lX
4NdHxouC0shX4Me7MXbuKeQrkHlUeWZrEvkhEDutmLvtAPkh4A1q+ngkkh+C
qnBnXXkC+SEwifTVTNxHfgh0C2JfnIsnPwSHj/TndO8lPwRzIk5UT4kl/+Pn
J6bqc2PID8U3fdz9WXvID0Xq3k2Vj3eRH4rojqgv1+4kPxQWD9Wnj0WRHwpe
ZtFLViT5oeCWXXZUhpMfCludd7wHKvJDP37/l2nzleQrMfmzcOOeEPKV+CTc
a59QQb4SqfuvPH8mJ1+Jf6u6t8cHka+EcN4sxSwZ+UrkzjNaUCUhX/nxl+i+
My+QfCWinZyaWWLyVZBnfxt1Xki+CvUZg0aiAPJV+EqR/wvbn3wVut9NNujy
JV+F8M/jFmYKyFchNta6XMAnX4Xi3vAiYx/yVWhz4Ay/8CY/DPvHWhT1XuSH
ob+n+fVxT/LD8C7u9Ve7PcgPQ9LPHcOe7uSHIXTLsaU2buSH4eI57+lzXckP
Q6Hx79la3EaH/wKuRvLZ
         "]]}, {
        Hue[0.8503398874989481, 0.6, 0.6], 
        Directive[
         PointSize[
          NCache[
           Rational[1, 180], 0.005555555555555556]], 
         RGBColor[0.772079, 0.431554, 0.102387], 
         AbsoluteThickness[1.6], 
         Thickness[Large]], 
        LineBox[CompressedData["
1:eJw1zQs41Pkex/ER3WxUKDkhWixWkSSJ9TGuhdzv12FmzBiGEFFpojoRWdu2
rdLGbtGm0AWlbZu0my67st2wVJOKbkpxilR7Os/5fed55pnn/f/O5/8yjE8N
EEzgcDgfP33/9/v/z5DTgTRH1c6fOpzYAyjrSKudLa+zngKLsoLSfbt6Wc/A
RPHUofYqBWstfPne2e1C333Wc3BEp+5oYW0fa13Uvbv5Mtf2AWsDhHxe+OPa
fdTzkdtV5NM8SG0EzcWFmrULH7I2wamTTV29fGpTFNy5dsVuJ7U5ju7fVdN8
htoCFm1Z3S33qBdi4wHlCmfOI9ZWcDc1+WKqPvUiJJltH6lcRm2N6YFfvM0O
pF6Mudy+3EcSaht0/znb2bKAegksS6PaS8qpbXH96sAmy3rqpVCJmNBl/xu1
HfQf79Tu6KJehisD5btUB6ntIVl9t1ZJqZ/1cuhkB2Rf1qJ2QF5rVnKGKbUj
uDKLP9QdqL+CycxMzs++1E5QtT3Y75NADTy74fzZlGzWMuDUHxv/VhTR3Rkz
qgfaFD/Q3RkFYd3S6SfozsW8i7FHM9rozsX5Ncktmr10d8FoWrjdf4bo7gJz
K56r3qQBdnfFXfvygq/nspa5YkexYkHgIrq7QdNdT1vsQXc31LhpNd+Kprs7
VHdpW1Vk0t0dN9+dDTq3ne4emGr+5xHnn+jugYSJOTnGZ+juCe8GrdPJN+ju
Cb7Ix1znOd1XwGapsq/FxMfsvgJ7wjqkNfqsOSthmORTvt2O7itxa5n+oe4A
unuhYP5f+CaF7l7gm5XfbtxGd288bn1S63qA7t5wHBi78ZWc7j5Yr73Y5kAv
3X0wovf1lswxuq/CluIXwfWzn7D7KsyMCp4aZMOa44u2QuseXgDdffGFRtm9
zjS6++FtmKdKYylr+CGo3lhjtI7+74ex9Bl1+9tZy/3wSM0s4vAL2vvj0Hhf
1uzpT9neHw4PdFz7LFnL/FF70rDvM3/Wcn+caPsroCydNScAkUNFuWnf0j4A
2WvsDGuaaB+A4g9ew9bdtA/A99kn82e+p30g2k06PDDvGdsHQkU94sdfuKxl
gbAbDfi7QMhaHojIHf0GO4tYc4KQ/8i7bKCO9kFYo/LzorwbtA/C8pmPhgNH
aR8EpabiJoHec7YPhurWarcGLmsEQ6ZTEmklYi0LhmfDpaq+EtbyYDzQf3rs
wgnah8D+ceLsjm7ah+CsY56XCmeQ7UPgd0ZDHmXCWh6CdVUVt295s+aEYo2T
Rr8kgzVCUWDXaz93D+1DcZx7TVshp30o6u5aNDcN0D4MFZtrvfaqv2D7MAwV
bVUqWsJaFoZUs+/+yYtiLQ9Db1WqKKuANSccWQdLIpMP0z4cTU9kb6L+on04
tE+ahriO0j4c1trDu/XnvWT7COSlGPUMuLFGBHy/M+ZWJLOWRWCbfdfw0p2s
5RHgSIZ0m0/TPhKR1QGvZiloHwnu8ZYQU+Uhto/E7ty+q4tms5ZHYjBUZZOx
GWtOFC6q8g8qObBGFAThoam/raJ9FKyOvtFN5tE+Cor9V0feZNA+Glo317sn
bKV9NGa5ZEnqv6d9NL6NKGnrPkz7aISYVF5W/EL7GASeX/i8tZ32MchJe9GY
p6B9DMrLg1s0XtM+BlfUDfZsUH7F9rG4/e6K8q9arBGLSV2TT143Zi2LhepH
46wWW9byWIw4pBtletA+DnY6xYc+hrI2iEN1aMN4mIjeF4efN4+a5K9lHRcH
qUOpS842en8cxLrduY7fs66MQ6veN5Paa8iLw/rCe1bmzawVcSgQhwT5XySf
B1H5mx7uLfJ5sGn7l8vHB+Tz0COInlXwmnweDszLeNHBec18HoTD73IG1FlX
8jBnvWvGRV3Wch7Se6YdTDFnreBhRbP1k96lrDnxOHmXZ6rlxtogHkNGzeGa
AawRj9dq0fl/x7COi8f+B4aNYgn58ZjcOVnjfDb58Xjcee13RQH5n/rUxqmX
S8mPR1n4Q8PcveQn4Fn8jNiRavITMO7ZNdfuOPkJMLTwPut2lvwE7P7c6rje
JfIT8LoiI11+nfwE/LHqUN7CO+QnYPvKnFjRAPkJOFU1/6D0Ffl8HLJ+2u88
Tj4fNS/LW/tUhpnPx6yZ73v81VnH8XFsf3hvqTZrGR/z946v3mfAupIPjla9
7zoz1nI+vtzsbWFuzVrBh00xt/WwPWuOAB4bjK594LI2EGD7DgdNIy/yBdjj
NN9fP5B8ARafDfIZjCBfgJZN3X+WxZMvwD/O98qnJZEvgJ2pICdmNfkCBCb1
22xbS74QuctUdxVtJF+IcOWweOFW8oU49/4lX7eEfCEuPPfgH91JvhAFFs9N
/rWHfCFMa1zTEyrJF4I7IUa1qJp8IdZsaTq24wj5iWgeVDdLP05+Iur6v7Jc
cor8RKhNUdvUdZb8RKyOUe2OukB+IjYZrX7Zeon8RJw5Nyn3s3byE+Eu51gs
vUF+IsYvP2907yJfhDTnvb/b3yFfhMwfpk3S6iNfhDrw5t3oJ18EzYqrTWuf
kS/Cq4bN0olD5H/aF7Y+yhkhX4S1dxpO3R4lX4SbPhKZ7gfyxXA6P3bdS2mE
+WI0jfm4CCayhhjTOC488VTWcWJE39x3OkyNtUyM31On3148k3WlGKaT7RzH
tVjLxXgtqk2vn8NaIYZF+Js3frqsOUmo7zvgoZhHfhL0y1fci/6c/CQoZ25Z
csWE/CSc/2bGOWNz8pOglHNhMG0B+Um49rbS6ogV+UlYUKQY7lxMfhJWLhyr
HLElX4L83Ud+mGBPvgQZrRr+ExzJl+BW20GdESfyJehTXhXaxSVfAkN3qbDe
jXwJHiYOVeZ4ki+BT4d/zFIv8iXo1GsYfuxDfjLuv711Yocf+clY/qvHS9NA
8pPxPsRvpDmY/GTs+qA23SGM/GT09eYVNkaQ/+l+raTWKJr8ZPje1z9TGEt+
Mirb5r5/yCM/BbpOsgZbPvkpWADhnI1C8lNwV00j/VcR+SloXvRxbCSJ/BRU
mQ88nZ9CfgpKVTs3eKaSn4LlD6yeClaTnwLN0TOCdRnkS+EirzMqXEO+FDaX
ToeXZpMvxWZPDdsdOeRLsbp0/ZMt68iXond5yI9ZG8iXIodbWRK3kXwprh6d
0umyiXwpOBg5ZFBAfioutP7b4u1m8lMx1/FYYdtW8lNR3mM1ULaN/FRkNlYl
hRSRn4ovV+XbzSomPxUt9x0y20vIT8V3pZbILx1x+i+AdgUm
         "]]}, {
        Hue[0.08640786499873876, 0.6, 0.6], 
        Directive[
         PointSize[
          NCache[
           Rational[1, 180], 0.005555555555555556]], 
         RGBColor[0.363898, 0.618501, 0.782349], 
         AbsoluteThickness[1.6], 
         Thickness[Large]], 
        LineBox[CompressedData["
1:eJw1jQdUVGcCRhExirjYsFBEsNA0gogUieGjqBRRGIYmIFMZZmCGGtAgyhrB
2PWY5IBRHANGjQ1BjYABRUNWIrKYNWAkZpIAggUFu6Kue3a+d84779z3/fe/
tpI0gdzQwMDg7fv3f9//P498bqzqtZs74pGP/gfGjpf+8TKOPAJm/bVeFc39
eh6DXfnVNYYY0LMZ8jX1Hm+yyZPh/Nbd9uxushWWdgb1vDlEtsGPX4dv3nyW
PA1e/6l9vucieQYaAw/vkjWR7VAi3DWwt5XsgHW1L3vOtJGdUK4b/dmrDvJs
XNzzXFD6J3kOrHe8evtjF9kFfhU3wrf2kudC99vuuGEPyK5w3XM/E4/I87Cq
vOvzoMdkN5zqqR7t9Iw8H8vm7/u69wXZHdI248jtr8keqBzcEjLlLdkTeeLa
yj0Gj/XshfbzLaNHDiUvwGILx3jNMLI3BhJ+nto0nPwRnvveKZw6krwQDSMf
paaPIn+M7rOCrDpTsg8WSUqGmIwlAxev7RREj9dzAeCRr1tdPoG7L+pyVcrH
k7j74vD5qqcBFtz9YLJm480SK+5+KLIaPDdgzd0fY4++mB5my90fZTcExZXT
uQdg2LfFn1nYcQ+Af+6XAZ87cF8E+/TS2YNO3Bchq7yiIOdD7ouh+0D56XNn
7oux/1pH4DpX7ksQ8Cx6rOl87ksQPOmDR2Ue3APhe3DTCyzgHohI9Qb3ro+4
B2H1s/EndvpwD4Koyz/e3497MBaarPJ4E8A9GIbftDjXLeEeAuH19c5FwdxD
MGSVt2VkKPel+P2B8rpTGPeleJP6lfPwCO6hiNp+csTdSO6hOOwS5fxLDPdl
OG9tn9EQx30ZFhUbFn+/kvtyXL4XrqoUc1+OctuQo5Uy7mFwvOlqeU6hZ4Th
dOje3AYVz4fBY+2hvFa1ni+E4cOchbrOdPrh2F4RHD+YRT8cN7Ofl0/KpR+O
W4LbavdP6YfDRQllTD59AaY3eATmF9AX4PInd2rKP6MvwOkrR9KvFdEXwMv+
o8mvNtGPwPiBnkT7bfQjsDX25NPInfQj0D5aubFwN/0IPH33oOHMV/SFWD7D
Paq7hL4QldGrH07cR18IYV7owiVa+kLsvNzQl1NGPxLe6WurDn5LPxLKrl+8
fzlCPxLViR2e747Rj8Tr2dviHSvoR0H8/dXY8Cr6UegOKOrMOUs/Cvsrzp8q
qaYfhc1D9+ZWn6cfjVf+mx/cqKcfjZMeHlf7GuhHY+rmo81DG+lHo8c0+rjZ
FfoxaM+zdrC9Sj8GWyXJgw4t9GMwu97x7qzr9GPg19pf6XiDfix+0D41n9ZO
PxZLdBadZrfox2LCasP2Ibfpx+LM1nF1PTr6K3BmTIHoyt/0V0D2OHpLWTf9
FfBv2Tgqt5f+Ckyz767yv08/DnmTF0QYP6Qfh7ijfnU/9dOPg3LDD01rn9CP
w7uR6rA5z+nHo2q4teOvL+nHw2jvMZecQfrx2HZgxCLTd/Tj8UWw1+LSIU/0
fgJuOIom2hnpGQk4ragtOfiBngsSYPbxobNWxnq+kADTU6WRW0zor8Qtlbe4
/x/0V2J1q1vjsjH0VyLOZWVW2Tj6K3HSvDz2oRn9RER2jEh1nUQ/EW3G2v2p
5vQT4eiz6d4+S/qJmNDVG9g4hb4IibO7K7um6tlGhNjJJXaDtrxPBKdmkzLj
GXoWvd/vznI0teP9IkzwuFhr7KBnrQhn8iSJg47siZB9RGnRPUvPOhF2B955
0vgh+2L85vfli1Jn9sVwcrniopnLvhh/3ZZ/5zaPfTFMiq9mDbixL0ZeY/Pe
Q+7si2EhLHEXerIvhs/RExEvvNgX42v51eFfeLMvwZ2WPxT2C9mX4FDok02V
H7MvgXjztML5YF+CNeXrMip82Zfg+/RRydP92ZegsKJ8/fYA9iVoUfXd6l/E
vgT/zg/aEbqEfSmag+vPHQhkX4o9Zwey+4LYl6JJM+bPeSHsS9GZWW+RuZR9
KYTjxuFIKPtStHnmpt1cxr4UhZ7HfjIMY18KzZMTipnh7MsQtL1C4ytgXwbF
5yMGoyLYl2HHJw7OSUL2ZQg232mfFsm+DBMnNBhlRrEvg62TV7cmmn0Zqh8m
3JPHsC9DmXX+vOhY9uXoF9X97reCfTmGn7A0doxjXw61S+x/jOPZl6Nr/5uE
LnKBHDXuIZdrE9iXI2Ky18xtK9mXY723ujQ2kX05lK3uobYi9pMgnrhpWSfZ
JglWJ57VfSNmPwkPZMdr4iXsJ2FISGbCOCn7SRDEljZcImuT8JfEcliGjP0k
mKnFPhZy9pMQlZi9pZ5soICZ2V+G4iT2FdCevFD3lgwF1i893lasYF+BTX1N
cudk9hXIqL9Y0EDWKtCxuc5HoGRfgS9zM6tvk3UKzH0xzihZxX4yNMNWzO8j
2yTDJaZIkpHCfjLaLOO1/WRRMg5umDk0LZX9ZCjqq0p7ydr353sTi8Rq9pNh
4TWq+VeyLhm7vWcWBmnYV+K+Z9mFarKNEiO1Jrvs09hXImxf5vDdZJESTjVr
3AbJBUrs3ShykKazr8QMTc/AT+QLSsg02WVOGewrsc1kMHAL2UCFkOljBnrJ
Nip8d7fj2OJM9lUIbJ218QBZpEJHoXz7K3KBClOf7W4Jz2JfhRm+suhD5Asq
DG9ycH1N1qkgdbiVEprNfgpa3azHlJJtUrDdCE4PyEjBF397/7jgE/ZT4C44
f6+IXJAC82dWh1vJ2hQ47kg1ssxh/z3/qRkpJetS8Nue0ktHyAapcHR29npI
tklFSq1p9rxc9lNx6dqdNTlkUSq+8pwef45ckArPpl7zl2RtKios7eo8V7Gf
im+ci8JyybpUuM7Jbz9NNlDD4G1AQj/ZRo3GO390zV7Nvhqvp1isVpBFangJ
tkw5QC5QI3dO8c2bZK0ax65nVY39lH01vvW1PRVI1qlx/+fs9rVkAw3SlROc
T5NtNPjbfG1NDxka9Dq+W2eVx74GDTn1G5aTCzRAzQ/N/yRrNVBVtSZWkS9o
ECw87tNJ1mlwp//3DLM17KchXNj8yp9sk4aMXxtuZ5KRhqnpnbYHyKI0tNV7
/OsauSANJUZlN16TtWnon9IX6pDPfhr6ci+5Cd/zfwEobwqB
         "]]}, {
        Hue[0.3224758424985268, 0.6, 0.6], 
        Directive[
         PointSize[
          NCache[
           Rational[1, 180], 0.005555555555555556]], 
         RGBColor[1, 0.75, 0], 
         AbsoluteThickness[1.6], 
         Thickness[Large]], 
        LineBox[CompressedData["
1:eJw1zQdU0/caxnFEKquKOBCoaGRD0YJMAeFBZTjYJLIJJGGFEKUuHDVKW2xF
sCIULCDWcZUaFJUDei030iqrKopCgZZdqrgRsAWB23vu7805OTnf/5vn/1kW
Jw0SKSspKU398/3f7/8/r93z1x5O+XOiwZ09QKia0bXeribWapiIEQRP3m5h
PRcv47zKD3BaWS9Ag2W1anhIG2td9EeJY6e1fmW9GBP2ra3Xc6g5uDK5rdH/
BbUhHD7cW1xg387aGGfGXL+/JqU2hdJMQcGzk9TmOPdHdf5f9dSWyNV/F33p
ObUVzEJzHLgfdrBeAZunN0+3mFNbI1urpLd1DbUNDPVyX/SEU6/EPN1T3dyt
1LawrOky//xLajvkX/zAuewEtT28OgfTx+XUDngcE/JRiYLaEZHfjS2vekjt
hFq3OyZxA9SrcGZSY0bVKLUzFmqpmjfO6mTtgpJ9xnryRdSuWKYYeplqTr0a
SgddGxavonaDV98tTu16anfslueoJ4VTA5dM7yfqi1nLAB8nF07XHrp7wOV2
gc2/s+jugflGzZ1VxXRfg5bmF1fay+m+Bj6TatdMFHRfC9fBNm7pA7qvhUHZ
0XzffrqvwybVPFWbUbqvg3KJX5uv6m/s7omIuiPt5/RYyzwhfyLPdrOiuxde
lVZaLHKnuxdabp/MWxlEd2/Y6Q2nHxPR3Rtn1ivcnNLp7oPqGru5Jkfo7oNd
q6/1hp2i+3o0G5Rvaauk+3ocu27mXdJI9w1QjtOqKe+m+wZ4zoidVhul+0ao
jRuryTV+Z/eNUFkWUHaCw1ppE8Yrvs5+4ED3TbjY0mcf6Et3X1z5InVCV0h3
Xxxu7V5ovofuflDpm1247xjd/XDdcdtO3TK6+2O3flnGu1t094dJ8sOteh10
D8DokEr73mHWCIC+dYUdR7OL/T8AkYKJP2YYs1YEoL1tnj1nNWulQEyGHwxK
57FGIBon00M1t9D+n14zb9Ojr2gfiKp1h5Y8PE37IKjVpZUr19A+CBldr+oF
v9I+CFuWNVm+HaZ9EEbsig6Uz+5m+2DIa35PyTVnjWCUX3r/2cm1rGXBuMjh
uzVHs1YEQ+9+kqnRbtqHoDdTej4vj/YhuNoktzKpoH0I7s+2m3//F9qH4Lf+
xmtHn9CeC82IoQpb5R6258Lq7HEH87msZVxcTtyRZbyEtYKLvfEVXDMr1ko8
uNV2rfzEmfY8PFqx/SdnH9rzkN2z/JwPj/Y8vPk0MX2zkPab0a6e3SlKo/1m
1NZ/Kk6T0X4zSkZv1u/Jpv1mWNxxPS4ron0onHRDt+wvo30oVD9KmLGzmvah
EE7pvBTdoX0oGhVN3Rse0T4MRsrKGcZ9tA+D/9DlzDevaB+GgZkXT12epH0Y
WqZVvuJr9rJ9OMT2kvFpXdYIh++N/Kojpqxl4SgZOJ6pZsdaEY6Ov10cpR60
j4DH4/2FCj/aR+CB44PMiQjaRyD/s/S+JUm0j8DdnSNHLXbQPhLRb70P6mfQ
PhKOj0Llr3NoH4kVdqu1fyiifSS+5h6u9LlA+yj4K58tq6+kfRTSZk2rW9bS
PgrfS4Rj4nu0jwLXxb7oSAfto6HjWWqTPUj7aMx63jaWMkz7aORIPRwspmgf
DfeiknW16n1sHwPrszYHHBeyRgxahjq4hzisZTHQP2bteO1j1ooYhDfnnLnh
QHs+0GRm/p0Haw4f+jOneNxN9D4+LPyeNz/hsebz0RBQAG4svZ8PzwvCiBNi
1qV87KuM6K3aTh4f454LiuX7Wff843kcFez5ivxY3Nu6cMGyXPJjoftIqaCk
iPxYqGw73vf2LPmxGPJTvOZcIj8Wh/mD9SbV5MdiZsCJ3cq3yI9F6WjkkqoG
8mMxzyTk8dqH5Mfh2znT9ec7yI/DroI/LQf7yI/DId1Au/dD5Mfh6Y8DJs+G
yY/DGv1I76vj5MdBuMTyzxDlfubHoXDYMLxZnXVPHFL/Mpww0WatJMCZ6EpL
ni5rjgArc274xS5lDQEWtcx56G3Kmi9An9TGWGM5a5kA9nnPq8/bsi4VIJc3
pWrsTL4Ab0Zqs/aCfAEE8p7bV7zIF6IlcNSubhP5QrTd9Yy+EUS+ENw6aX1W
KPlCjHxj8N4tmnwhenfczHggIF+I8WP2z9YlkS9E/8YL/ylMJV8Iw7TlOc2f
ki8Cb2X2k6e7yBfBoE47YnAf+SKsmOm+485B8kVQrznX8HUm+SLcVL88YJtF
vghj/gm82qPki5DnGCB3yCNfhOxg553fFJIfj+JCXY+WYvLj0SnrzH9/ivx4
8Op9Z845R348Kh+81VIrIz8eTbIX657JyY+Hwe4O8+oK8uOxp1UBaSX58ciY
HNXSvk5+Aqrr1HVLbpKfgKWXrv6qoyA/AfFTt+7v+Yn8BEgmNNLv3iE/AVdb
Y/w+bCQ/AZ78A3VOd8lPwBaRTnhwM/kJiCk6nR7ZQn4iKrS++DaklfxEcAae
GLq2k5+IWfubDs3/jfxEvHs8YtvZRX4iJCNjWbm95CfCKHP5uOsA+YmwSq/p
bhskPxFz4r47KXxKfhICJzIK+5+Rn4TZK9U/5r4kPwkj87+5dP01+UlYFBUh
035LfhIqz3w5EjlKfhL65ujEFr0jPwkb8t7pNv9NfhIs/6Uh+WuC/GR4eZtd
XDhFfjLGD5kYmSsNMD8ZnZ5/LLZWZs1Pxs8uvL7lKqxlyagPkN1YNot1aTJ6
dLOGNNVYK5Jx6vOmyufqrHuSMetmbdTPmqyVxLDWsDHMnc2aIwbvlZ5HmBb5
Yvxsf29MR5t8MVJMR/f9Mo98MVafzNPavYB8MS6ELe1fqkO+GKfVtq2oWUS+
GM67Xptw9chPAb9i+/sBffJTYPNma79kMfkpaDn/VOO1Afkp+CFGdkq8lPwU
NEoOPOrhkJ+CI9VP7vsbkp8CFVdxTbUR+SnI3re/4SMT8iXI6xPppZuSL8Fw
r/XjZjPyJRBp3TU0siBfgoI56mZbLMmXYDS4+IPqj8mXYHGDbe+4FfkSnN8g
7XRaQb4EbhPDC9I+IT8VpmlJ8nPW5KciqOHwT6025Kfi2C7z7cq25KfipZZl
t4Ud+alIbCw28LUnPxUj09c3pjiQn4q2yIGMTEfyU6E9t7q7xIl8KZKuau66
sop8KXpM3wlrncmXQu7c/uM9F/KlyLePKmxzJV+KslWy2b+vJl8K5fT8T7rd
yJfiaXTAgi73Aff/ArqFAGw=
         "]]}, {
        Hue[0.5585438199983166, 0.6, 0.6], 
        Directive[
         PointSize[
          NCache[
           Rational[1, 180], 0.005555555555555556]], 
         RGBColor[0.647624, 0.37816, 0.614037], 
         AbsoluteThickness[1.6], 
         Thickness[Large]], 
        LineBox[CompressedData["
1:eJw1zQlUjfkfx/GH0KKiQQtNyowKo5AY2j6lhVLak7bb7bZvmobsPSlKmZCM
yKgYadpmuJlMIy7TIirGUkrpRrKVkmVQ+Psf39895557Xvf7fJ63jjDWNXg0
x3EfP3////vlM2hh0rXqp4MxWRb0Byb+WXfw+sZ1ZDnI599vny88QZ6ICMHg
DUlUJXkyxIKH8r/gIlkdurWu78z/riVrYtcFgwEDvwayNmrEnM0Jv0byDDjr
7RfO7m0mf4uQvm3Fy9Kvk3UhZ32gYELiv2R9DL2s0rX2vkGejbZIR+dirZvk
76C1ZeTosZvMBlh87KTH7s23yPPwom2SrKLGbfJ8+DQl7DYtZ14AM2u7A/+a
tpCN8Lrs8o/z6pgXwjqhcdF2h1ayMeqa//gkaWJehIl6TyddcrxDXgzJmN/X
mTUyf4+fT9adv7mijbwEG88eKfmqnnkpUm8FlmywbiebQGu451TCJWZTqLkc
TUiwvEs2w1j7zuWtF5nNITav2TKwrINsgdPSM4VfXWYGZh6O2Jvp1PnFPID8
I7JlrWTOEgp9F1Mrgu7R3RJJTmvrHg+ROStUPTiil7Gji+5W0Dr7OLNfSUr3
Zbhzpsl0vA+ZX4ZMs7DbpsXsbo01KdL3ecPsbg3Ocuw1l1XddLeBv8bCMbEn
yLwNFqu4PJ30kd1todpqucHX+z7dbXHlpaOrqJLM2aGqWdxkq/6A7nZonX3m
hdYWMrccWTlu62UfsPtyNIr6JFMde+i+AhZGnfd+qCLzK3DXwmPbrDkP6W6P
Dtn4h155ZN4ea02uPlJV66W7A0Z3xbdvyyLzDij9tXTnSZVHdF+Jv0aZTSvK
JvMrkdSfp3lw2mO6O2IkZYp7eiGZd0SM9HT1z8ZP6O4Em7Rd665fJvNOCNnL
/WoveEr3VbjWsSlcbYTMr0KoQmiD3ZFndHdGycbW7Gfo+2I4Q+/qRXeVp2Te
GfcsZRfWHez/YokzJneGPZli/5z2LtC3yShQGDVAexfY5M97UnqOzLtg+PCj
q0nmg7R3QelRz075AjLnip59Hhgc+4L2rvhNP36/cTSZd8W4jYbxbS1kiSs0
/wyOa7caor0btmoKlRadIsMNVcNnSx/rvKS9G9Q2vMzuzyZL3HD71cxec4VX
tHdH8vTkn28nkeGOg0EfYn4bJvPusC2SlT+V8Jr27hCPS2nqfk3mPKD6qv+V
4fo3tPfA0udX0jLfknkPqHyICBnY8h/tPeAf8slqmcxb2nuiao7iqY0ZZHhi
v6uxXtKUd7T3xKvgUDm7ArLEE4V2nmWVBu9p74Wo71bGnq8mwwuluuYVNk7D
tPdCiM3UkUVSssQLRV3mA5viR2i/Guot8jHvZD/QfjUmL4goOPQLmV+NvgN+
ilYLP9J+NZy/wtE7V8mcN4rH3Ky1En2ivTeO/3kvJfgDmfdG9yj9S1kOHL7s
vZF92jtbnEPm1mBJ5no32V4y1sBzeaoibzTqi/k1sNXLbpiQRJaswR8bR3KL
msmcD9TLSgtNNUfT3geBfd/onw8n8z6YlrM0ZXolWeKDtX/nOrqNkaG9L8J/
6nFa6UKGL9y6/fZ/+IXM+yKpwTp2zVOyxBfK0TmpnovG0N4Pqy+I2h4mkeGH
xWnbJSONZN4PcSr1H/aojaW9Hypzjp7LDiRz/tirrJzDlZDhD02HqXkNL8m8
P+al7V/dazKO9v5QOW9T55hM5gJgrLcn9L8GMgKQGxFgcneCLO0DYKh//OIL
d7IkAHNmaI8YHSJzAgzMq4/J7SBrC5BluH36jOly9D4BrKamHLgkIAsEUGif
cSehgMwLwL+yjDbrJucLMGPYw2uCtjz1BBBpyU966keWClBdmZZ95TCZC8TJ
LSnW5S1k7UD47nw0kqWiQP1AJPi4jU1wIAsCkTYzeIJ3CpkPhOqcpgXfnyPn
B6Jz0OLJpJdkSSDEh5Yr9OmPp34g7CNk6iV+ZE6IBPv6E1n7yNpChB6s2Sqs
IUOIpMGjP8x/QxYI4VEtO8jpKVJfiFfZ/idueJLzhZBp90kq2kGWCOE50lCW
IiZLhRDbuWSES8lcEKIjvMu8FZWoHwSnYZkWr8VkBCF+odVQSCBZEATjv+RU
09PJfBC+Lj+2oeY0Of/z8y66cRrtZEkQuJrx8bs5ZeoHYa77IwUdXTInQsGw
3d12e7K2CFxA1aHqGDJEOL11cHzTPrLg832t8lilCjIvwqPkaUFJt8n5IogL
DyoavCFLRFCoW/hcVXUC9UXItRC/tTAmc8HI3yfVKnMjawdjrrTSTRhHRjBM
+o+lBWWSBcF40tJeUlFM5oOxw/NRoXcdOT8Y8hkmfp7dZEkwXisPFJcPs34w
Tho3zBcrTKR+CDYWZRZBjawdgg8vNh1K+oaMEGg3pt5LMCQLQrDNZq/DTBMy
HwIj9TdlGbbk/BDs03RpLHUhSz7fzfVD0n3J0hAYxIqNdENZPxRdXOHDpDjW
D0Wk0qiZeZtZPxTDcv1ZiTtYPxTjMg9f/nYP64fC9MdZXntzWD8UFT0H6v8p
YP1QHNYqOSwpZv1Q+PoPL08Ts34Y2hI7rDTPsX4YWhXDB7fWsH4YnP13nCpv
ZP0wqIked/5+i/XDML1Dr3Z7B+uHoWVffbl+D+uH4fg6h/Zjz1g/DOe1ViYO
DbF+ODbU/9Sk/p71w9GpptGvOkqF+uFY0erxsV+WLAhHk6ne1DxlMh+Oa0Xy
rnOmkPPDMZwy/4/908iScCxAyeI2HbI0HNdnbekZ0SNzEZAq1JR8mkvWjoA4
tmvzfSPWj8Cx5emmhUtYPwI68jLXHCxYPwK7h+cq37Jm/QhoNJ9ttrBn/QgY
TjPv2rOK9T8/LxcuV+vO+pFovqyuJPVm/UjMfptc3O3P+pE4XeGTcyWI9SMx
5fDztNww1o+EwRKHWR7RrB+J9/5CnbdxrB+JYqn+5B3rWT8SF/rP5o1sYv0o
aE+K9wtIZP0o9O7Sul+WzPpRKNWTP/84lfWjkFqtu3XibtaPQvAtw5Mz97J+
FDa8u3BBP5v1ozDaJd52ag7rR2FdiUzl+1zWj4b/a9GuK3msH410ue756cdZ
PxqBzxboLD3J+tH4d21BTXsx60djpYHGzqhy1o/Gi3s2jQOnWD8ad41L3ovO
sH40boypjms8y/oxeCN5k6l7jvVjEJcxVBp/gfVjYLY/8ZuKS6wfg7nXKu0e
17J+DAwtp0RNbGD9GJQf3yn9rpH1Y/DP2uQhs2usHwPtxOn9y26wfiyOPfla
w+I268diTo5MteEd1o9FyfxZX6veZf1YbE9q3DzUyfqxUArT0aiVsn4sRE5C
o8wHrB+LgunScU69Kvgf5P2GNA==
         "]]}, {
        Hue[0.7946117974981064, 0.6, 0.6], 
        Directive[
         PointSize[
          NCache[
           Rational[1, 180], 0.005555555555555556]], 
         RGBColor[0.571589, 0.586483, 0.], 
         AbsoluteThickness[1.6], 
         Thickness[Large]], 
        LineBox[CompressedData["
1:eJw1zQlczAkfx/GxpOSsTawcOR5E7ESSkr50p7vRQcc03TPTjCKyVjusHPGg
w7moHm3uRRa1UuN8unTYVI5ORZHbkqM8+7z295vXa17zes/v//1/xkuUXuHf
CASC3r+////95/PK2rHlB73fHKqt6Q/8p71q6COdX8haMBw8t0/fBQXkYUjI
sL91pqyYrAezmb9nrZNVkUfCdHymaKbsT/JoJF9yzzmUf5dsiJShve8W7qwj
T4Dl1Ln9hcPukSdhnF368Dfe98mTEecxZZZE+oA8FRkH1sZsDHpIngZxYfHh
eeYNZGMkps3e5dTDnolTI7Z+0M5tJAtR0jI6vcq/iWyCBz0PP5l8YM9CfGPQ
ybH2zeTZeCAfruf6b7YpHiq+/6a6mj0HKw8ULpqn10I2w/Kfp6NHxJ4L3yWR
r9ens82R+r5j95g/2fOwa9TZlFE6rWQLQHr5SL4b2xKpRTszZ29nz8ep0saK
P0rYVviq5/BlreYj8gKc7rd8aYYd2xoDw08KnTaygWcbXWQHrpNVwN6vl4ae
69tG94UoR8qBY7Zk1UL4XjJzObCJ74vgva8m4lAJ3xfh2YRfxf8d3E53G/SO
UAwy9iarbPAhozW/YT/fbXFbD+7PW/hui81DrAKl0x/T3Q7//U04M3QVWWUH
UbFJdds1vttD27Ni/OdhT+huj7IxbeVnxWSBA+o9hnkPzeW7A0rfGgwYp9FB
d0dYGav1n/iTVY7o26u7MuYs353wfVF7+0WtTro7YViu38dbErLAGaKalt6M
Qr47Qybpo2Ez+indF+MP3Qd3zqwlqxZjs7Cjte0h311wwPJdYJP1M7q74NRP
afq/ZJMFrojKQZLuwC66u2LqOJebC1aQBW7ovHozdUQD391gsmGTU5rjc7q7
Q2K7rj3nAlnljqgjQf3sJ72guwe6pTUdknQyPFDzg91PLzRe0vMe+FrnHFaf
QFb//fyG1q4hz8kCT9ysm7PP2uQV7T2x5cy85GQ5WeWJOQqj04HHyGpPdJu7
1Z1uIwu8IDo8OVA5/jXtvVCw5/6oPUFklRcuJqsShx8kq73QZ8PktOZ7ZIE3
tj3bOejpiDe098aKsXu8J/mQVd4YIByRtj6drPbG2IcBN9/eIQtE6Jr06Kpc
5y3tRfDpF7640Z2sEsHESG+sxQ6yWoTknqae2HKyYAnepZy5sVr7He2X4PH4
uOVWjmTVEkh7OoUXksjqJdCP04+vvkYW+CAudEL3xq+898GDpMLb1yz/or0P
wvSqYhJXk9U+MGwMKjqZSxb4ovLqmQnWz8nwRWTg2h9mTHlPe1/ULJxtKheT
1b4Ifu/s/nofWeAH/Xs/hp6vIsMPPm80co5rfqC9H/Zl1z4vsyKr/RDdk3dR
dwVZ4A+T75ZPXH2UDH8UnqrtfXOf9/4wbO9XoBrcTXt/rHbdEm9gTRYshcvb
/GeFSjKWwq4BGyIzyKqlCHKqmq9bwfuleHzH5HLBZ94vw2Lz06bhUz/Sfhl2
jG+K0xaRVctwzFWn/GQiWb0MQp3JY5yOkQUBKJtqdL21ivcBsNu8N31NN+8D
cOOL4v6QcZ9oH4Dg/vpO2bZkQSAumE3/aBlNRiDOpzqL67eTVYFY51/r9OMZ
3geidGdl5bRq3gfhgLDE+8lr3gdhl4Ug4YLOZ9oHIc04a+R+IVkdBLfcRXZ7
3MiCYPRp+MXinIyMYERFrg14sZn3wVi1sJ/Q6wjvg2H7YJZPyxXei6GXeXpT
Zh3ZUAyJRmty+it+nxg/r1DOu6b15R+LxbhX2BQ705CsEuOvplMjG83ImWLk
tqR+W+tCVovhvM7Y3kBCbhbj+/j6HbmryIIQfLRpv56ZTDYMQUeT4NzTQ2SE
YI9fp97us9wPwdbKZRnZ17gfgliDBS/H1HA/BG0HBSka7dwPwVMP057gv7gf
giax114TjR7qS3Dj93OnEvXIhhJEJh5dsXgiGRJ0yyu1D5qQxRKMPJqQsNKa
rJKg5LDpiXoXcqYExnkbV5b7k9USfDTNTvWOIDdL4NUuy4mN434o8lpczKcl
cj8UovniS6qt3A9FS9zWNQnp3A/FXunxy3oZ3A/FR8fmLL/j3A+Fi9PDuQ7n
uR+KrcWzYx8VcD8UbsISI+Et7ofhhMfcycJK7oehb4et3uM67och/UrgNlEz
98Ow3lBncGIH98MQV5OmEf6K+2H4YmJXPrCb+2EwVZhlr/zK/TB0eZ8vyOrf
S/1wFPxZZrJ7MNkwHC+LGwZ56pERjtGpY+3qRpHF4bhWN1FtNJ6sCkfGYpmX
8xRyZjjinzUXWcwgq8ORrQgt+DKL3BwOy1r7rhRz7kfg+W81bZ+tuB+Bb8pK
jOfbcD8CumnV80WO3I+A5e7en+xcuR+Bu4BIx4v7EXC+cFc734f7EThy80qH
1TLuR8CqauKUrGDuRyK1tuTto1DuR2K7vTJWM4r7kfisNSdvkJz7kTgv6r37
Tsn9SPxRXFGhXsH9SFT5/etQ7GruR2LaOtEsrbXcj8SyrXWrkhK5HwX/ob86
P13P/ShY5ycmzU3ifhS87Rd8iNnC/SiYvhsXtWMb96NwO157//4d3I+C8Ywa
m10p3I9Cj/0mgxXp3I9Cudah8kV7uR+NmQr7nq/7uR+NhoeHXE8e5H403hg9
9rXL4H40ZMqrZyuyuB8N8eGIJw7Z3I9GedTdpHM53I/GdG0tnUHHuR+NRN+J
A/xOcl+Kjx+yO3ef5r4UGS93Gt06w30pNm7Za9l5jvtSdCc77vh6nvtS+L4S
bh9wkftSjDLrf1Azj/tS1I8qNfyUz30pHDRerGm5zH0Z/GbF9y28wn0ZdJcM
199VxH0Zrrv6aPpd5b4MTglnjfSvc1+Gn2uOl5fe4L4MUss381fd4r4MEUsT
b4ws5r4M317NOpFbwn05Zt+fYmpbxn056r6TH7ldzn05DmrGmrtXcF+OoAvv
hSWV3JejeciuYstq7svRuP6S+dE73Jcj8Elr3sAa7stxZduexOi73I+BKGv1
FXUt92MgrQs8qlPP/RiULQ+TB9zjfgxKMj9ZZN3nfgy8Ld5aNz/gfgyEXWk5
3zVwPwYGl4/sc23kfgySzdYs+LGJ+wrEFGgW/drMfQW6T3RZl7ZwX4HS0rXt
na3cV2C2qOxOvzbuK7AtqcjIoJ37CiytHz5wxmPuKzD4sHKPxRPuK+AZHfDU
poP7SiS8Dp3k1Ml9JWyODQ1xfsp9Jfo8fnvZ4Rn3lSiozXNf2MV9JSZ0TTCb
+5z7Stw1MNhi9IL7SsRXXAwc+bLX+n9CBCL4
         "]]}}}, {{}, {}}}, {
    DisplayFunction -> Identity, DisplayFunction -> Identity, AspectRatio -> 
     NCache[GoldenRatio^(-1), 0.6180339887498948], Axes -> {True, True}, 
     AxesLabel -> {
       FormBox[
        TagBox["\"i (Iteration)\"", HoldForm], TraditionalForm], 
       FormBox[
        TagBox["\"Initial Value\"", HoldForm], TraditionalForm]}, 
     AxesOrigin -> {0, 0}, DisplayFunction :> Identity, 
     Frame -> {{False, False}, {False, False}}, 
     FrameLabel -> {{None, None}, {None, None}}, 
     FrameTicks -> {{Automatic, Automatic}, {Automatic, Automatic}}, 
     GridLines -> {None, None}, GridLinesStyle -> Directive[
       GrayLevel[0.5, 0.4]], ImageSize -> {Automatic, 500}, 
     Method -> {
      "OptimizePlotMarkers" -> True, "OptimizePlotMarkers" -> True, 
       "CoordinatesToolOptions" -> {"DisplayFunction" -> ({
           Identity[
            Part[#, 1]], 
           Identity[
            Part[#, 2]]}& ), "CopiedValueFunction" -> ({
           Identity[
            Part[#, 1]], 
           Identity[
            Part[#, 2]]}& )}}, PlotLabel -> 
     FormBox["\"Initial Values of Components over Iterations\"", 
       TraditionalForm], PlotRange -> {{0, 254.}, {0., 6.}}, 
     PlotRangeClipping -> True, PlotRangePadding -> {{
        Scaled[0.02], 
        Scaled[0.02]}, {0, 0}}, Ticks -> {Automatic, Automatic}}], 
   FormBox[
    FormBox[
     TemplateBox[{
      "\"aMAC\"", "\"aACE\"", "\"aOTH\"", "\"aCUP\"", "\"CTR\"", "\"CU\"", 
       "\"MAC\"", "\"ACE\"", "\"CUP\"", "\"OTH\""}, "LineLegend", 
      DisplayFunction -> (FormBox[
        StyleBox[
         StyleBox[
          PaneBox[
           TagBox[
            GridBox[{{
               TagBox[
                GridBox[{{
                   GraphicsBox[{{
                    Directive[
                    EdgeForm[
                    Directive[
                    Opacity[0.3], 
                    GrayLevel[0]]], 
                    PointSize[0.5], 
                    RGBColor[0.368417, 0.506779, 0.709798], 
                    AbsoluteThickness[1.6], 
                    Thickness[Large]], {
                    LineBox[{{0, 10}, {20, 10}}]}}, {
                    Directive[
                    EdgeForm[
                    Directive[
                    Opacity[0.3], 
                    GrayLevel[0]]], 
                    PointSize[0.5], 
                    RGBColor[0.368417, 0.506779, 0.709798], 
                    AbsoluteThickness[1.6], 
                    Thickness[Large]], {}}}, AspectRatio -> Full, 
                    ImageSize -> {20, 10}, PlotRangePadding -> None, 
                    ImagePadding -> Automatic, 
                    BaselinePosition -> (Scaled[0.1] -> Baseline)], #}, {
                   GraphicsBox[{{
                    Directive[
                    EdgeForm[
                    Directive[
                    Opacity[0.3], 
                    GrayLevel[0]]], 
                    PointSize[0.5], 
                    RGBColor[0.880722, 0.611041, 0.142051], 
                    AbsoluteThickness[1.6], 
                    Thickness[Large]], {
                    LineBox[{{0, 10}, {20, 10}}]}}, {
                    Directive[
                    EdgeForm[
                    Directive[
                    Opacity[0.3], 
                    GrayLevel[0]]], 
                    PointSize[0.5], 
                    RGBColor[0.880722, 0.611041, 0.142051], 
                    AbsoluteThickness[1.6], 
                    Thickness[Large]], {}}}, AspectRatio -> Full, 
                    ImageSize -> {20, 10}, PlotRangePadding -> None, 
                    ImagePadding -> Automatic, 
                    BaselinePosition -> (Scaled[0.1] -> Baseline)], #2}, {
                   GraphicsBox[{{
                    Directive[
                    EdgeForm[
                    Directive[
                    Opacity[0.3], 
                    GrayLevel[0]]], 
                    PointSize[0.5], 
                    RGBColor[0.560181, 0.691569, 0.194885], 
                    AbsoluteThickness[1.6], 
                    Thickness[Large]], {
                    LineBox[{{0, 10}, {20, 10}}]}}, {
                    Directive[
                    EdgeForm[
                    Directive[
                    Opacity[0.3], 
                    GrayLevel[0]]], 
                    PointSize[0.5], 
                    RGBColor[0.560181, 0.691569, 0.194885], 
                    AbsoluteThickness[1.6], 
                    Thickness[Large]], {}}}, AspectRatio -> Full, 
                    ImageSize -> {20, 10}, PlotRangePadding -> None, 
                    ImagePadding -> Automatic, 
                    BaselinePosition -> (Scaled[0.1] -> Baseline)], #3}, {
                   GraphicsBox[{{
                    Directive[
                    EdgeForm[
                    Directive[
                    Opacity[0.3], 
                    GrayLevel[0]]], 
                    PointSize[0.5], 
                    RGBColor[0.922526, 0.385626, 0.209179], 
                    AbsoluteThickness[1.6], 
                    Thickness[Large]], {
                    LineBox[{{0, 10}, {20, 10}}]}}, {
                    Directive[
                    EdgeForm[
                    Directive[
                    Opacity[0.3], 
                    GrayLevel[0]]], 
                    PointSize[0.5], 
                    RGBColor[0.922526, 0.385626, 0.209179], 
                    AbsoluteThickness[1.6], 
                    Thickness[Large]], {}}}, AspectRatio -> Full, 
                    ImageSize -> {20, 10}, PlotRangePadding -> None, 
                    ImagePadding -> Automatic, 
                    BaselinePosition -> (Scaled[0.1] -> Baseline)], #4}, {
                   GraphicsBox[{{
                    Directive[
                    EdgeForm[
                    Directive[
                    Opacity[0.3], 
                    GrayLevel[0]]], 
                    PointSize[0.5], 
                    RGBColor[0.528488, 0.470624, 0.701351], 
                    AbsoluteThickness[1.6], 
                    Thickness[Large]], {
                    LineBox[{{0, 10}, {20, 10}}]}}, {
                    Directive[
                    EdgeForm[
                    Directive[
                    Opacity[0.3], 
                    GrayLevel[0]]], 
                    PointSize[0.5], 
                    RGBColor[0.528488, 0.470624, 0.701351], 
                    AbsoluteThickness[1.6], 
                    Thickness[Large]], {}}}, AspectRatio -> Full, 
                    ImageSize -> {20, 10}, PlotRangePadding -> None, 
                    ImagePadding -> Automatic, 
                    BaselinePosition -> (Scaled[0.1] -> Baseline)], #5}, {
                   GraphicsBox[{{
                    Directive[
                    EdgeForm[
                    Directive[
                    Opacity[0.3], 
                    GrayLevel[0]]], 
                    PointSize[0.5], 
                    RGBColor[0.772079, 0.431554, 0.102387], 
                    AbsoluteThickness[1.6], 
                    Thickness[Large]], {
                    LineBox[{{0, 10}, {20, 10}}]}}, {
                    Directive[
                    EdgeForm[
                    Directive[
                    Opacity[0.3], 
                    GrayLevel[0]]], 
                    PointSize[0.5], 
                    RGBColor[0.772079, 0.431554, 0.102387], 
                    AbsoluteThickness[1.6], 
                    Thickness[Large]], {}}}, AspectRatio -> Full, 
                    ImageSize -> {20, 10}, PlotRangePadding -> None, 
                    ImagePadding -> Automatic, 
                    BaselinePosition -> (Scaled[0.1] -> Baseline)], #6}, {
                   GraphicsBox[{{
                    Directive[
                    EdgeForm[
                    Directive[
                    Opacity[0.3], 
                    GrayLevel[0]]], 
                    PointSize[0.5], 
                    RGBColor[0.363898, 0.618501, 0.782349], 
                    AbsoluteThickness[1.6], 
                    Thickness[Large]], {
                    LineBox[{{0, 10}, {20, 10}}]}}, {
                    Directive[
                    EdgeForm[
                    Directive[
                    Opacity[0.3], 
                    GrayLevel[0]]], 
                    PointSize[0.5], 
                    RGBColor[0.363898, 0.618501, 0.782349], 
                    AbsoluteThickness[1.6], 
                    Thickness[Large]], {}}}, AspectRatio -> Full, 
                    ImageSize -> {20, 10}, PlotRangePadding -> None, 
                    ImagePadding -> Automatic, 
                    BaselinePosition -> (Scaled[0.1] -> Baseline)], #7}, {
                   GraphicsBox[{{
                    Directive[
                    EdgeForm[
                    Directive[
                    Opacity[0.3], 
                    GrayLevel[0]]], 
                    PointSize[0.5], 
                    RGBColor[1, 0.75, 0], 
                    AbsoluteThickness[1.6], 
                    Thickness[Large]], {
                    LineBox[{{0, 10}, {20, 10}}]}}, {
                    Directive[
                    EdgeForm[
                    Directive[
                    Opacity[0.3], 
                    GrayLevel[0]]], 
                    PointSize[0.5], 
                    RGBColor[1, 0.75, 0], 
                    AbsoluteThickness[1.6], 
                    Thickness[Large]], {}}}, AspectRatio -> Full, 
                    ImageSize -> {20, 10}, PlotRangePadding -> None, 
                    ImagePadding -> Automatic, 
                    BaselinePosition -> (Scaled[0.1] -> Baseline)], #8}, {
                   GraphicsBox[{{
                    Directive[
                    EdgeForm[
                    Directive[
                    Opacity[0.3], 
                    GrayLevel[0]]], 
                    PointSize[0.5], 
                    RGBColor[0.647624, 0.37816, 0.614037], 
                    AbsoluteThickness[1.6], 
                    Thickness[Large]], {
                    LineBox[{{0, 10}, {20, 10}}]}}, {
                    Directive[
                    EdgeForm[
                    Directive[
                    Opacity[0.3], 
                    GrayLevel[0]]], 
                    PointSize[0.5], 
                    RGBColor[0.647624, 0.37816, 0.614037], 
                    AbsoluteThickness[1.6], 
                    Thickness[Large]], {}}}, AspectRatio -> Full, 
                    ImageSize -> {20, 10}, PlotRangePadding -> None, 
                    ImagePadding -> Automatic, 
                    BaselinePosition -> (Scaled[0.1] -> Baseline)], #9}, {
                   GraphicsBox[{{
                    Directive[
                    EdgeForm[
                    Directive[
                    Opacity[0.3], 
                    GrayLevel[0]]], 
                    PointSize[0.5], 
                    RGBColor[0.571589, 0.586483, 0.], 
                    AbsoluteThickness[1.6], 
                    Thickness[Large]], {
                    LineBox[{{0, 10}, {20, 10}}]}}, {
                    Directive[
                    EdgeForm[
                    Directive[
                    Opacity[0.3], 
                    GrayLevel[0]]], 
                    PointSize[0.5], 
                    RGBColor[0.571589, 0.586483, 0.], 
                    AbsoluteThickness[1.6], 
                    Thickness[Large]], {}}}, AspectRatio -> Full, 
                    ImageSize -> {20, 10}, PlotRangePadding -> None, 
                    ImagePadding -> Automatic, 
                    BaselinePosition -> (Scaled[0.1] -> Baseline)], #10}}, 
                 GridBoxAlignment -> {
                  "Columns" -> {Center, Left}, "Rows" -> {{Baseline}}}, 
                 AutoDelete -> False,
[truncated: 1,604,910 more chars]
